# Supplementary material for: Development and validation of a multigene variant profiling assay to guide targeted and immuno therapy selection in solid tumors
Source: PLoS One. 2021 Feb 8;16(2):e0246048. doi: 10.1371/journal.pone.0246048 (PMC7870065; doi:10.1371/journal.pone.0246048)
Supplement: S1 Table — (XLSX) [file pone.0246048.s001.xlsx]

## Sheet: Sheet1
#	Sample ID	Sample Type	Source	Veracity of Information		NGS				PD-L1			MMR			MSI
				Standard Document	Orthogonal Test	Sen	Spe	Pre	LOD	Sen	Spe	Pre	Sen	Spe	Pre	Sen	Spe	Pre
1	NGSST 16/01	DNA	CAP	Report	-	Y	-	-	-	-	-	-	-	-	-	-	-	-
2	NGSST 16/02	DNA	CAP	Report	-	Y	-	-	-	-	-	-	-	-	-	-	-	-
3	NGSST 16/04	DNA	CAP	Report	-	Y	-	-	-	-	-	-	-	-	-	-	-	-
4	NGSST 16/05	DNA	CAP	Report	-	Y	-	-	-	-	-	-	-	-	-	-	-	-
5	NGSST 16/06	DNA	CAP	Report	-	Y	-	-	-	-	-	-	-	-	-	-	-	-
6	NGSST06/05+BRCA02/17	DNA	CAP	Report	-	Y	-	-	-	-	-	-	-	-	-	-	-	-
7	NGSST 17/02	DNA	CAP	Report	-	Y	-	-	-	-	-	-	-	-	-	-	-	-
8	NGSST 17/03	DNA	CAP	Report	-	Y	-	-	-	-	-	-	-	-	-	-	-	-
9	NGSST 17/04	DNA	CAP	Report	-	Y	-	-	-	-	-	-	-	-	-	-	-	-
10	NGSST 17/05	DNA	CAP	Report	-	Y	-	-	-	-	-	-	-	-	-	-	-	-
11	NGSST 17/06	DNA	CAP	Report	-	Y	-	-	-	-	-	-	-	-	-	-	-	-
12	PT 17_06 + CEPH	DNA	CAP	Report	-	Y	-	-	-	-	-	-	-	-	-	-	-	-
13	Pt 16_05 + CEPH	DNA	CAP	Report	-	Y	-	-	-	-	-	-	-	-	-	-	-	-
14	BRCA-06	DNA	CAP	Report	BRCA gene panel	Y	-	-	-	-	-	-	-	-	-	-	-	-
15	BRCA-02	DNA	CAP	Report	BRCA gene panel	Y	-	-	-	-	-	-	-	-	-	-	-	-
16	NGSST 18/03	DNA	CAP	Report	-	Y	-	-	-	-	-	-	-	-	-	-	-	-
17	NGSST 18/01	DNA	CAP	Report	-	Y	-	-	-	-	-	-	-	-	-	-	-	-
18	NGSST 18/02	DNA	CAP	Report	-	Y	-	-	-	-	-	-	-	-	-	-	-	-
19	17064570	FFPE Block	EMQN	Report	-	Y	-	-	-	-	-	-	-	-	-	-	-	-
20	17064572	FFPE Block	EMQN	Report	-	Y	-	-	-	-	-	-	-	-	-	-	-	-
21	16115658	FFPE Block	Patient sample	-	Cancer HotSpot Panel	-	-	Y	-	-	-	-	-	-	-	-	-	-
22	16072925	FFPE Block	Patient sample	-	Cancer HotSpot Panel, Capillary Electrphoresis	-	-	Y	-	-	-	-	-	-	-	-	-	-
23	HD301	DNA	Horizon discovery	COA	-	-	-	Y	-	-	-	-	-	-	-	-	-	-
24	HD300	DNA	Horizon discovery	COA	-	-	-	Y	-	-	-	-	-	-	-	-	-	-
25	HD200	DNA	Horizon discovery	COA	-	Y	-	Y	-	-	-	-	-	-	-	-	-	-
26	HD810	DNA	Horizon discovery	COA	-	Y	-	Y	-	-	-	-	-	-	-	-	-	-
27	HD789	DNA	Horizon discovery	COA	-	Y	-	Y	-	-	-	-	-	-	-	-	-	-
28	HD796	DNA	Horizon discovery	COA	-	Y	-	Y	-	-	-	-	-	-	-	-	-	-
29	16126316	FFPE Block	Patient sample	-	Lung Fusion Panel	Y	-	-	-	-	-	-	-	-	-	-	-	-
30	17033265	DNA	Horizon discovery	COA	-	Y	-	-	-	-	-	-	-	-	-	-	-	-
31	HD827	DNA	Horizon discovery	COA	-	Y	-	Y	-	-	-	-	-	-	-	-	-	-
32	17033379	DNA	CAP	Report	-	-	Y	-	-	-	-	-	-	-	-	-	-	-
33	17033380	DNA	CAP	Report	-	-	Y	-	-	-	-	-	-	-	-	-	-	-
34	17033381	DNA	CAP	Report	-	-	Y	-	-	-	-	-	-	-	-	-	-	-
35	17106379	DNA	CAP	Report	-	-	Y	-	-	-	-	-	-	-	-	-	-	-
36	17106380	DNA	CAP	Report	-	-	Y	-	-	-	-	-	-	-	-	-	-	-
37	17106381	DNA	CAP	Report	-	-	Y	-	-	-	-	-	-	-	-	-	-	-
38	18041184	DNA	CAP	Report	-	-	Y	-	-	-	-	-	-	-	-	-	-	-
39	18041187	DNA	CAP	Report	-	-	Y	-	-	-	-	-	-	-	-	-	-	-
40	18041192	DNA	CAP	Report	-	-	Y	-	-	-	-	-	-	-	-	-	-	-
41	18105415	DNA	CAP	Report	-	-	Y	-	-	-	-	-	-	-	-	-	-	-
42	18105416	DNA	CAP	Report	-	-	Y	-	-	-	-	-	-	-	-	-	-	-
43	18105417	DNA	CAP	Report	-	-	Y	-	-	-	-	-	-	-	-	-	-	-
44	CEPH	DNA	Thermofisher	COA	Oncomine Lung, Oncomine PAN, Hereditary Panel.	-	Y	-	-	-	-	-	-	-	-	-	-	-
45	17064566	FFPE Block	EMQN	Report	-	-	Y	-	-	-	-	-	-	-	-	-	-	-
46	17064569	FFPE Block	EMQN	Report	-	-	Y	-	-	-	-	-	-	-	-	-	-	-
47	17064573	FFPE Block	EMQN	Report	-	-	Y	-	-	-	-	-	-	-	-	-	-	-
48	17064574	FFPE Block	EMQN	Report	-	-	Y	-	-	-	-	-	-	-	-	-	-	-
49	17064575	FFPE Block	EMQN	Report	-	-	Y	-	-	-	-	-	-	-	-	-	-	-
50	17064576	FFPE Block	EMQN	Report	-	-	Y	-	-	-	-	-	-	-	-	-	-	-
51	BRCA-03/16	DNA	CAP	Report	BRCA gene panel.	-	Y	-	-	-	-	-	-	-	-	-	-	-
52	NA 12878	DNA	Coriell (RM-8398)	COA	Exome	-	Y	-	-	-	-	-	-	-	-	-	-	-
53	Brain RNA	RNA	Ambion, Thermofisher	COA	-	-	Y	-	-	-	-	-	-	-	-	-	-	-
54	Liver RNA	RNA	Ambion, Thermofisher	COA	-	-	Y	-	-	-	-	-	-	-	-	-	-	-
55	Small Intestine RNA	RNA	Ambion, Thermofisher	COA	-	-	Y	-	-	-	-	-	-	-	-	-	-	-
56	Pancreas RNA	RNA	Ambion, Thermofisher	COA	-	-	Y	-	-	-	-	-	-	-	-	-	-	-
57	Prostate RNA	RNA	Ambion, Thermofisher	COA	-	-	Y	-	-	-	-	-	-	-	-	-	-	-
58	Cervix RNA	RNA	OriGene	COA	-	-	Y	-	-	-	-	-	-	-	-	-	-	-
59	Urinary Bladder RNA	RNA	OriGene	COA	-	-	Y	-	-	-	-	-	-	-	-	-	-	-
60	Ovary RNA	RNA	Takara Kusatsu	COA	-	-	Y	-	-	-	-	-	-	-	-	-	-	-
61	18072740	FFPE Block	Patient sample	-	Comprehensive Cancer Panel	-	-	-	Y	-	-	-	-	-	-	-	-	-
62	18105602	FFPE Block	Patient sample	-	Oncomine Lung Panel and Digital Droplet PCR	-	-	-	Y	-	-	-	-	-	-	-	-	-
63	IHC_22C3_1	FFPE Block	Dako, PharmDx	COA	-	-	-	-	-	Y	-	Y	-	-	-	-	-	-
64	IHC_22C3_2	FFPE Block	Dako, PharmDx	COA	-	-	-	-	-	Y	-	Y	-	-	-	-	-	-
65	IHC_22C3_3	FFPE Block	Dako, PharmDx	COA	-	-	-	-	-	Y	-	Y	-	-	-	-	-	-
66	IHC_22C3_4	FFPE Block	Dako, PharmDx	COA	-	-	-	-	-	Y	-	-	-	-	-	-	-	-
67	IHC_22C3_5	FFPE Block	Dako, PharmDx	COA	-	-	-	-	-	Y	-	-	-	-	-	-	-	-
68	IHC_22C3_6	FFPE Block	Dako, PharmDx	COA	-	-	-	-	-	Y	-	-	-	-	-	-	-	-
69	IHC_22C3_7	FFPE Block	Dako, PharmDx	COA	-	-	-	-	-	Y	-	-	-	-	-	-	-	-
70	IHC_22C3_8	FFPE Block	Dako, PharmDx	COA	-	-	-	-	-	Y	-	-	-	-	-	-	-	-
71	IHC_22C3_9	FFPE Block	Dako, PharmDx	COA	-	-	-	-	-	Y	-	-	-	-	-	-	-	-
72	IHC_22C3_10	FFPE Block	Dako, PharmDx	COA	-	-	-	-	-	Y	-	-	-	-	-	-	-	-
73	PD-L1 IHC 28-8_1	FFPE Block	Dako, PharmDx	COA	-	-	-	-	-	Y	-	Y	-	-	-	-	-	-
74	PD-L1 IHC 28-8_2	FFPE Block	Dako, PharmDx	COA	-	-	-	-	-	Y	-	Y	-	-	-	-	-	-
75	PD-L1 IHC 28-8_3	FFPE Block	Dako, PharmDx	COA	-	-	-	-	-	Y	-	-	-	-	-	-	-	-
76	PD-L1 IHC 28-8_4	FFPE Block	Dako, PharmDx	COA	-	-	-	-	-	Y	-	-	-	-	-	-	-	-
77	PD-L1 IHC 28-8_5	FFPE Block	Dako, PharmDx	COA	-	-	-	-	-	Y	-	-	-	-	-	-	-	-
78	PD-L1 IHC 28-8_6	FFPE Block	Dako, PharmDx	COA	-	-	-	-	-	Y	-	-	-	-	-	-	-	-
79	PD-L1 IHC 28-8_7	FFPE Block	Dako, PharmDx	COA	-	-	-	-	-	Y	-	-	-	-	-	-	-	-
80	PD-L1 IHC 28-8_8	FFPE Block	Dako, PharmDx	COA	-	-	-	-	-	Y	-	-	-	-	-	-	-	-
81	PD-L1 IHC 28-8_9	FFPE Block	Dako, PharmDx	COA	-	-	-	-	-	Y	-	-	-	-	-	-	-	-
82	PD-L1 IHC 28-8_10	FFPE Block	Dako, PharmDx	COA	-	-	-	-	-	Y	-	-	-	-	-	-	-	-
83	S190201490	FFPE Block	Patient sample	-	MSI by PCR	-	-	-	-	-	-	-	Y	-	-	-	-	-
84	S190512102	FFPE Block	Patient sample	-	MSI by PCR	-	-	-	-	-	-	-	Y	-	-	-	-	-
85	HCT-15	Cell Line	ATCC	Literature $	-	-	-	-	-	-	-	-	-	-	-	Y	-	Y
86	191135675	DNA	CAP	Report	-	-	-	-	-	-	-	-	-	-	-	Y	-	-
87	PD-L1 IHC 28-8_11	FFPE Block	Dako, PharmDx	COA	-	-	-	-	-	-	Y	Y	-	-	-	-	-	-
88	PD-L1 IHC 28-8_12	FFPE Block	Dako, PharmDx	COA	-	-	-	-	-	-	Y	-	-	-	-	-	-	-
89	PD-L1 IHC 28-8_13	FFPE Block	Dako, PharmDx	COA	-	-	-	-	-	-	Y	-	-	-	-	-	-	-
90	PD-L1 IHC 28-8_14	FFPE Block	Dako, PharmDx	COA	-	-	-	-	-	-	Y	-	-	-	-	-	-	-
91	PD-L1 IHC 28-8_15	FFPE Block	Dako, PharmDx	COA	-	-	-	-	-	-	Y	-	-	-	-	-	-	-
92	PD-L1 IHC 28-8_16	FFPE Block	Dako, PharmDx	COA	-	-	-	-	-	-	Y	-	-	-	-	-	-	-
93	PD-L1 IHC 28-8_17	FFPE Block	Dako, PharmDx	COA	-	-	-	-	-	-	Y	-	-	-	-	-	-	-
94	PD-L1 IHC 28-8_18	FFPE Block	Dako, PharmDx	COA	-	-	-	-	-	-	Y	-	-	-	-	-	-	-
95	PD-L1 IHC 28-8_19	FFPE Block	Dako, PharmDx	COA	-	-	-	-	-	-	Y	-	-	-	-	-	-	-
96	PD-L1 IHC 28-8_20	FFPE Block	Dako, PharmDx	COA	-	-	-	-	-	-	Y	-	-	-	-	-	-	-
97	IHC_22C3_11	FFPE Block	Dako, PharmDx	COA	-	-	-	-	-	-	Y	Y	-	-	-	-	-	-
98	IHC_22C3_12	FFPE Block	Dako, PharmDx	COA	-	-	-	-	-	-	Y	Y	-	-	-	-	-	-
99	IHC_22C3_13	FFPE Block	Dako, PharmDx	COA	-	-	-	-	-	-	Y	-	-	-	-	-	-	-
100	IHC_22C3_14	FFPE Block	Dako, PharmDx	COA	-	-	-	-	-	-	Y	-	-	-	-	-	-	-
101	IHC_22C3_15	FFPE Block	Dako, PharmDx	COA	-	-	-	-	-	-	Y	-	-	-	-	-	-	-
102	IHC_22C3_16	FFPE Block	Dako, PharmDx	COA	-	-	-	-	-	-	Y	-	-	-	-	-	-	-
103	IHC_22C3_17	FFPE Block	Dako, PharmDx	COA	-	-	-	-	-	-	Y	-	-	-	-	-	-	-
104	IHC_22C3_18	FFPE Block	Dako, PharmDx	COA	-	-	-	-	-	-	Y	-	-	-	-	-	-	-
105	IHC_22C3_19	FFPE Block	Dako, PharmDx	COA	-	-	-	-	-	-	Y	-	-	-	-	-	-	-
106	IHC_22C3_20	FFPE Block	Dako, PharmDx	COA	-	-	-	-	-	-	Y	-	-	-	-	-	-	-
107	S17127111	Fresh Tissue	Patient sample	-	MSI by PCR	-	-	-	-	-	-	-	-	Y	-	-	-	-
108	S18020340	Fresh Tissue	Patient sample	-	MSI by PCR	-	-	-	-	-	-	-	-	Y	-	-	-	-
109	S18020341	Fresh Tissue	Patient sample	-	MSI by PCR	-	-	-	-	-	-	-	-	Y	-	-	-	-
110	S18084184	Fresh Tissue	Patient sample	-	MSI by PCR	-	-	-	-	-	-	-	-	Y	-	-	-	-
111	S19010085	Fresh Tissue	Patient sample	-	MSI by PCR	-	-	-	-	-	-	-	-	Y	-	-	-	-
112	R19010096	Fresh Tissue	Patient sample	-	MSI by PCR	-	-	-	-	-	-	-	-	Y	-	-	-	-
113	S190511905	Fresh Tissue	Patient sample	-	MSI by PCR	-	-	-	-	-	-	-	-	Y	-	-	-	-
114	S190615868	Fresh Tissue	Patient sample	-	MSI by PCR	-	-	-	-	-	-	-	-	Y	-	-	-	-
115	190620010	DNA	CAP	Report	-	-	-	-	-	-	-	-	-	-	-	-	Y	-
116	K562	DNA	Promega	Literature #	-	-	-	-	-	-	-	-	-	-	-	-	Y	Y
117	S200705774	FFPE Block	Patient sample	-	MSI by PCR	-	-	-	-	-	-	-	-	-	Y	-	-	-
118	S200705784	FFPE Block	Patient sample	-	MSI by PCR	-	-	-	-	-	-	-	-	-	Y	-	-	-
119	S200605396	FFPE Block	Patient sample	Report	Report from another laboratory	-	-	-	-	-	-	Y	-	-	-	-	-	-
120	S200805957	FFPE Block	Patient sample	Report	Previously tested samples	-	-	-	-	-	-	Y	-	-	-	-	-	-
121	S201107680	FFPE Block	Patient sample	-	MSI by PCR	-	-	-	-	-	-	-	-	-	Y	-	-	-
122	S201107477	FFPE Block	Patient sample	-	MSI by PCR	-	-	-	-	-	-	-	-	-	Y	-	-	-
