# Supplementary material for: Development and validation of a multigene variant profiling assay to guide targeted and immuno therapy selection in solid tumors
Source: PLoS One. 2021 Feb 8;16(2):e0246048. doi: 10.1371/journal.pone.0246048 (PMC7870065; doi:10.1371/journal.pone.0246048)
Supplement: S3 Table — (XLSX) [file pone.0246048.s003.xlsx]

## Sheet: Sheet1
	Male	Female	Total
N =	128 (42.80%)	171 (57.20%)	299
Age (years)
Median (Range)	55 (18-88)	53 (19-81)	54 (18-88)
Cancer Type
Breast	-	61	61
Colorectum	16	19	35
Head and Neck	20	2	22
Sarcoma	10	12	22
Ovary	-	17	17
Lung	8	7	15
Stomach	9	5	14
Pancreas	12	1	13
Gallbladder	3	6	9
Uterus / Endometrium	-	9	9
Bone	5	3	8
CNS	5	2	7
Oesophagus	4	3	7
Liver	6	1	7
Melanoma	1	5	6
Prostate	5	-	5
Others*	24	18	42
*includes: Bladder, Cervix, Vagina, Pancreas, Penis, Vulva, NET, Skin, Thymus, Unknown Primary, Bile Duct, Kidney, Mesothelioma, Small Intestine and patients with metasynchronous primaries
