# Supplementary material for: Development and validation of a multigene variant profiling assay to guide targeted and immuno therapy selection in solid tumors
Source: PLoS One. 2021 Feb 8;16(2):e0246048. doi: 10.1371/journal.pone.0246048 (PMC7870065; doi:10.1371/journal.pone.0246048)
Supplement: S4 Table — (XLSX) [file pone.0246048.s004.xlsx]

## Sheet: Sheet1
Gene List	Transcript Ids	Exons	Tumor Suppressor	Oncogene	SNV	Indels	CNA	Fusions	Actionable	Labelled Indication	Off-label Indication
ABL1	NM_005157	Exon 1-11	-	Y	Y	Y	Y	-	Y	-	Y
ABL2	NM_005158	Exon 1-12	-	Y	Y	Y	Y	-	Y	-	Y
ACVR2A	NM_001616	Exon 1-11	Y	-	Y	Y	Y	-	-	-	-
ADAMTS20	NM_025003	Exon 1-39	-	-	Y	Y	Y	-	-	-	-
AFF1	NM_001166693	Exon 1-21	-	-	Y	Y	Y	-	Y	-	-
AFF3	NM_001025108	Exon 1-24	-	Y	Y	Y	Y	-	-	-	-
AKAP9	NM_005751	Exon 1-50	-	-	Y	Y	Y	-	-	-	-
AKT1	NM_001014431	Exon 1-14	-	Y	Y	Y	Y	-	Y	-	Y
AKT2	NM_001626	Exon 1-14	-	Y	Y	Y	Y	Y	Y	-	Y
AKT3	NM_005465	Exon 1-13	-	Y	Y	Y	Y	-	Y	-	Y
ALK	NM_004304	Exon 1-29	-	Y	Y	Y	Y	Y	Y	Y	-
APC	NM_000038	Exon 1-16	Y	-	Y	Y	Y	-	Y	-	Y
AR	NM_000044.3	Exon 1-8	-	Y	Y	Y	Y	Y	Y	-	Y
ARAF	NM_001654	Exon 7	-	Y	Y	Y	-	-	Y	-	-
ARID1A	NM_006015	Exon 1-20	Y	-	Y	Y	Y	-	Y	-	Y
ARID2	NM_152641	Exon 1-21	Y	-	Y	Y	Y	-	Y	-	-
ARNT	NM_001668	Exon 1-22	Y	Y	Y	Y	Y	-	-	-	-
ASXL1	NM_015338	Exon 1-12	Y	-	Y	Y	Y	-	Y	-	-
ATF1	NM_005171	Exon 1-7	-	Y	Y	Y	Y	-	Y	-	-
ATM	NM_000051	Exon 1-24,26-32,34-63	Y	-	Y	Y	Y	-	Y	-	Y
ATR	NM_001184.3	Exon 1-47	Y	-	Y	Y	Y	-	Y	-	Y
ATRX	NM_000489.4	Exon 1-35	Y	-	Y	Y	Y	-	Y	-	Y
AURKA	NM_003600	Exon 1-9	-	-	Y	Y	Y	-	-	-	-
AURKB	NM_004217	Exon 1-9	-	-	Y	Y	Y	-	-	-	-
AURKC	NM_001015878	Exon 1-7	-	-	Y	Y	Y	-	-	-	-
AXL	NM_021913.4	Exon 1-20	-	-	Y	Y	Y	Y	Y	-	-
BAI3	NM_001704	Exon 1-32	-	-	Y	Y	Y	-	-	-	-
BAP1	NM_004656.3	Exon 1-17	Y	-	Y	Y	Y	-	Y	-	Y
BCL10	NM_003921	Exon 1-3	Y	-	Y	Y	Y	-	-	-	-
BCL11A	NM_022893	Exon 1-4	-	Y	Y	Y	Y	-	-	-	-
BCL11B	NM_138576	Exon 1-4	Y	Y	Y	Y	Y	-	-	-	-
BCL2	NM_000633	Exon 1-3	-	Y	Y	Y	Y	-	Y	-	-
BCL2L1	NM_138578	Exon 1-3	-	-	Y	Y	Y	-	-	-	-
BCL2L2	NM_004050	Exon 1-4	-	-	Y	Y	Y	-	-	-	-
BCL3	NM_005178	Exon 1-9	-	Y	Y	Y	Y	-	-	-	-
BCL6	NM_001706	Exon 1-10	-	Y	Y	Y	Y	-	Y	-	-
BCL9	NM_004326	Exon 1-10	-	Y	Y	Y	Y	-	-	-	-
BCR	NM_004327	Exon 1-23	-	-	Y	Y	Y	-	-	-	-
BIRC2	NM_001166	Exon 1-9	-	-	Y	Y	Y	-	-	-	-
BIRC3	NM_182962	Exon 1-9	Y	Y	Y	Y	Y	-	Y	-	-
BIRC5	NM_001012271	Exon 1-5	-	-	Y	Y	Y	-	Y	-	-
BLM	NM_000057	Exon 1-22	Y	-	Y	Y	Y	-	Y	-	Y
BLNK	NM_013314	Exon 1-17	-	-	Y	Y	Y	-	-	-	-
BMPR1A	NM_004329	Exon 1-13	Y	Y	Y	Y	Y	-	-	-	-
BRAF	NM_004333	Exon 1-18	-	Y	Y	Y	Y	Y	Y	Y	-
BRCA1	NM_007300.3	Exon 2-24	Y	-	Y	Y	-	Y	Y	Y	-
BRCA2	NM_000059	Exon 2-27	Y	-	Y	Y	-	Y	Y	-	-
BRD3	NM_007371	Exon 1-12	-	Y	Y	Y	Y	-	Y	-	-
BRIP1	NM_032043	Exon 1-20	Y	-	Y	Y	Y	-	Y	-	Y
BTK	NM_000061	Exon 1-19	Y	Y	Y	Y	Y	-	Y	-	-
BUB1B	NM_001211	Exon 1-23	Y	-	Y	Y	Y	-	-	-	-
CARD11	NM_032415	Exon 1-25	-	Y	Y	Y	Y	-	-	-	-
CASC5	NM_144508	Exon 1-6,10-22,25,26	-	-	Y	Y	Y	-	-	-	-
CBL	NM_005188	Exon 1-16	Y	Y	Y	Y	Y	-	Y	-	-
CCND1	NM_053056.2	Exon 1-5	-	Y	Y	Y	Y	-	Y	-	-
CCND2	NM_001759.3	Exon 1-5	-	Y	Y	Y	Y	-	Y	-	-
CCND3	NM_001287427	Exon 1-5	-	Y	Y	Y	Y	-	Y	-	-
CCNE1	NM_001238.3	Exon 1-12	-	Y	Y	Y	Y	-	Y	-	Y
CD79A	NM_001783	Exon 1-5	-	Y	Y	Y	Y	-	-	-	-
CD79B	NM_021602	Exon 1-5	-	Y	Y	Y	Y	-	-	-	-
CDC73	NM_024529	Exon 1-2,4-10,12-17	Y	-	Y	Y	Y	-	-	-	-
CDH1	NM_004360	Exon 1-16	Y	-	Y	Y	Y	-	Y	-	-
CDH11	NM_001797	Exon 1-13	Y	-	Y	Y	Y	-	-	-	-
CDH2	NM_001792	Exon 1-16	-	-	Y	Y	Y	-	-	-	-
CDH20	NM_031891	Exon 1-11	-	-	Y	Y	Y	-	-	-	-
CDH5	NM_001795	Exon 1-12	-	-	Y	Y	Y	-	-	-	-
CDK12	NM_016507	Exon 1-14	Y	-	Y	Y	Y	-	Y	-	Y
CDK2	NM_001798	Exon 1,2,4-7	-	-	Y	Y	Y	-	Y	-	Y
CDK4	NM_000075	Exon 1-8	-	Y	Y	Y	Y	-	Y	-	Y
CDK6	NM_001259	Exon 1-8	-	Y	Y	Y	Y	-	Y	-	-
CDK8	NM_001260	Exon 1-13	-	-	Y	Y	Y	-	-	-	-
CDKN1B	NM_004064	Exon 1,2	Y	-	Y	Y	-	-	Y	-	-
CDKN2A	NM_001195132.1	Exon 1-4	Y	-	Y	Y	Y	Y	Y	-	Y
CDKN2B	NM_004936.3	Exon 1-2	-	-	Y	Y	Y	-	Y	-	Y
CDKN2C	NM_078626	Exon 1-2	Y	-	Y	Y	Y	-	Y	-	-
CEBPA	NM_004364	Exon 1	Y	-	Y	Y	Y	-	Y	-	-
CHEK1	NM_001274	Exon 1-13	-	-	Y	Y	Y	-	Y	-	Y
CHEK2	NM_007194	Exon 1-2,4-15	Y	-	Y	Y	Y	-	Y	-	Y
CIC	NM_015125	Exon 1-20	Y	Y	Y	Y	Y	-	-	-	-
CKS1B	NM_001826	Exon 1-3	-	-	Y	Y	Y	-	-	-	-
CMPK1	NM_016308	Exon 1-6	-	-	Y	Y	Y	-	-	-	-
COL1A1	NM_000088	Exon 1-51	-	-	Y	Y	Y	-	-	-	-
CRBN	NM_016302	Exon 1-11	-	-	Y	Y	Y	-	-	-	-
CREB1	NM_134442	Exon 1-9	-	Y	Y	Y	Y	-	-	-	-
CREBBP	NM_004380.2	Exon 1-31	Y	Y	Y	Y	Y	-	Y	-	-
CRKL	NM_005207	Exon 1-3	-	-	Y	Y	Y	-	Y	-	-
CRTC1	NM_001098482	Exon 1-15	-	Y	Y	Y	Y	-	-	-	-
CSF1R	NM_005211.3	Exon 1-22	-	Y	Y	Y	Y	-	Y	-	-
CSMD3	NM_198123	Exon 1-71	Y	-	Y	Y	Y	-	-	-	-
CTNNA1	NM_001903	Exon 1-18	-	-	Y	Y	Y	-	Y	-	-
CTNNB1	NM_001904	Exon 1-15	-	Y	Y	Y	Y	-	Y	-	-
CYLD	NM_001042355	Exon 1-18	Y	-	Y	Y	Y	-	Y	-	-
CYP2C19	NM_000769	Exon 1-9	-	-	Y	Y	Y	-	-	-	-
CYP2D6	NM_000106	Exon 1-9	-	-	Y	Y	Y	-	-	-	-
DAXX	NM_001350	Exon 1-8	Y	Y	Y	Y	Y	-	Y	-	-
DCC	NM_005215	Exon 1-29	-	-	Y	Y	Y	-	-	-	-
DDB2	NM_000107	Exon 1-10	Y	Y	Y	Y	Y	-	-	-	-
DDIT3	NM_004083	Exon 1-4	-	Y	Y	Y	Y	-	Y	-	-
DDR2	NM_006182	Exon 1-18	-	Y	Y	Y	Y	-	Y	-	-
DEK	NM_003472	Exon 1-3,5-9	-	Y	Y	Y	Y	-	Y	-	-
DICER1	NM_030621	Exon 1-28	Y	-	Y	Y	Y	-	Y	-	-
DNMT3A	NM_022552	Exon 1-23	Y	-	Y	Y	Y	-	Y	-	-
DPYD	NM_000110	Exon 1-23	-	-	Y	Y	Y	-	Y	-	-
DST	NM_015548	Exon 1-24	-	-	Y	Y	Y	-	-	-	-
EGFR	NM_005228.4	Exon 1-28	-	Y	Y	Y	Y	Y	Y	Y	-
EML4	NM_019063	Exon 1-23	-	-	Y	Y	Y	-	-	-	Y
EP300	NM_001429	Exon 1-31	Y	-	Y	Y	Y	-	Y	-	-
EP400	NM_015409	Exon 1-53	-	-	Y	Y	Y	-	-	-	-
EPHA3	NM_005233	Exon 1-17	-	-	Y	Y	Y	-	-	-	-
EPHA7	NM_004440	Exon 1-17	-	-	Y	Y	Y	-	-	-	-
EPHB1	NM_004441	Exon 1-16	-	-	Y	Y	Y	-	-	-	-
EPHB4	NM_004444	Exon 1-17	-	-	Y	Y	Y	-	-	-	-
EPHB6	NM_004445	Exon 1-20	-	-	Y	Y	Y	-	-	-	-
ERBB2	NM_001982	Exon 1-27	-	Y	Y	Y	Y	Y	Y	Y	-
ERBB3	NM_004448.3	Exon 1-28	-	Y	Y	Y	Y	-	Y	-	-
ERBB4	NM_005235	Exon 1-28	Y	Y	Y	Y	Y	Y	Y	-	-
ERCC1	NM_001983	Exon 1-10	-	-	Y	Y	Y	-	Y	-	Y
ERCC2	NM_000400	Exon 1-23	Y	-	Y	Y	Y	-	Y	-	Y
ERCC3	NM_000122	Exon 1-15	Y	-	Y	Y	Y	-	Y	-	Y
ERCC4	NM_005236	Exon 1-11	Y	-	Y	Y	Y	-	Y	-	-
ERCC5	NM_000123	Exon 1-15	Y	-	Y	Y	Y	-	Y	-	-
ERG	NM_004449	Exon 1-10	-	Y	Y	Y	Y	Y	Y	-	-
ESR1	NM_001122740.1	Exon 1-9	Y	Y	Y	Y	Y	Y	Y	Y	-
ETS1	NM_001143820	Exon 1-10	-	-	Y	Y	Y	-	-	-	-
ETV1	NM_001163148	Exon 1-12	-	Y	Y	Y	Y	Y	-	-	-
ETV4	NM_001079675	Exon 1-13	-	Y	Y	Y	Y	Y	Y	-	-
ETV5	NM_004454	Exon 2	-	Y	Y	Y	-	Y	Y	-	-
EXT1	NM_000127	Exon 1-11	Y	-	Y	Y	Y	-	-	-	-
EXT2	NM_000401	Exon 1-14	Y	-	Y	Y	Y	-	-	-	-
EZH2	NM_004456	Exon 1-20	Y	Y	Y	Y	Y	-	Y	-	-
FAM123B	NM_152424	Exon 1-2	-	-	Y	Y	Y	-	-	-	-
FANCA	NM_000135.2	Exon 1-43	Y	-	Y	Y	Y	-	Y	-	Y
FANCC	NM_000136	Exon 1-15	Y	-	Y	Y	Y	-	Y	-	Y
FANCD2	NM_033084.4	Exon 1-13,15-19,21-43	Y	-	Y	Y	Y	-	Y	-	Y
FANCF	NM_022725	Exon 1	Y	-	Y	Y	Y	-	Y	-	Y
FANCG	NM_004629	Exon 1-14	Y	-	Y	Y	Y	-	Y	-	Y
FANCI	NM_0011133	Exon 2-38	-	-	Y	Y	-	-	Y	-	Y
FAS	NM_000043	Exon 1-9	Y	-	Y	Y	Y	-	-	-	-
FBXW7	NM_033632.3	Exon 1-12	Y	-	Y	Y	Y	-	Y	-	Y
FGF19	NM_005117	Exon 1,2,3	-	-	Y	Y	Y	-	Y	-	Y
FGF3	NM_005247	Exon 1,2,3	-	-	Y	Y	Y	-	Y	-	Y
FGFR1	NM_001174067.1	Exon 1-19	-	Y	Y	Y	Y	Y	Y	Y	-
FGFR2	NM_000141	Exon 1-18	-	Y	Y	Y	Y	Y	Y	Y	-
FGFR3	NM_000142.4	Exon 1-18	-	Y	Y	Y	Y	Y	Y	Y	-
FGFR4	NM_213647.2	Exon 1-18	-	Y	Y	Y	Y	-	Y	Y	-
FGR	NM_005248	Exon 2	-	-	Y	Y	-	Y	-	-	-
FH	NM_000143	Exon 1-10	Y	-	Y	Y	Y	-	Y	-	-
FLCN	NM_144606	Exon 1-8	Y	-	Y	Y	Y	-	Y	-	-
FLI1	NM_002017	Exon 1-9	-	Y	Y	Y	Y	-	-	-	-
FLT1	NM_002019	Exon 1-30	-	-	Y	Y	Y	-	Y	-	Y
FLT3	NM_004119	Exon 1-24	-	Y	Y	Y	Y	Y	Y	-	Y
FLT4	NM_182925	Exon 1-30	-	Y	Y	Y	Y	-	Y	-	-
FN1	NM_212482	Exon 1-46	-	-	Y	Y	Y	-	-	-	-
FOXL2	NM_023067	Exon 1	Y	Y	Y	Y	Y	-	-	-	-
FOXO1	NM_002015	Exon 1-3	Y	Y	Y	Y	Y	-	Y	-	-
FOXO3	NM_001455	Exon 1-3	Y	Y	Y	Y	Y	-	-	-	-
FOXP1	NM_001244815	Exon 1-21	-	Y	Y	Y	Y	-	-	-	-
FOXP4	NM_001012426	Exon 1-17	-	-	Y	Y	Y	-	-	-	-
FZR1	NM_001136198	Exon 1-13	-	-	Y	Y	Y	-	-	-	-
G6PD	NM_000402	Exon 1-13	-	-	Y	Y	Y	-	Y	-	-
GATA1	NM_002049	Exon 1-6	Y	Y	Y	Y	Y	-	-	-	-
GATA2	NM_032638	Exon 1-6	-	Y	Y	Y	Y	-	-	-	-
GATA3	NM_001002295	Exon 1-6	Y	Y	Y	Y	Y	-	Y	-	-
GDNF	NM_000514	Exon 1-3	-	-	Y	Y	Y	-	-	-	-
GNA11	NM_002067	Exon 1-7	-	Y	Y	Y	Y	-	Y	-	Y
GNAQ	NM_002072	Exon 1-7	-	Y	Y	Y	Y	-	Y	-	Y
GNAS	NM_000516	Exon 1-13	-	Y	Y	Y	Y	-	-	-	Y
GPR124	NM_032777	Exon 1-19	-	-	Y	Y	Y	-	-	-	-
GRM8	NM_000845	Exon 1-10	-	-	Y	Y	Y	-	-	-	-
GUCY1A2	NM_000855	Exon 1-8	-	-	Y	Y	Y	-	-	-	-
H3F3A	NM_002107	Exon 2	-	Y	Y	Y	-	-	Y	-	-
HCAR1	NM_032554	Exon 1-1	-	-	Y	Y	Y	-	-	-	-
HIF1A	NM_001530	Exon 1-15	-	Y	Y	Y	Y	-	-	-	-
HIST1H3B	NM_003537	Exon 1	-	Y	Y	Y	-	-	-	-	-
HLF	NM_002126	Exon 1-4	-	Y	Y	Y	Y	-	-	-	-
HNF1A	NM_000545	Exon 1-10	Y	-	Y	Y	Y	-	-	-	-
HOOK3	NM_032410	Exon 1-22	-	-	Y	Y	Y	-	-	-	-
HRAS	NM_001130442	Exon 1-6	-	Y	Y	Y	Y	-	Y	-	Y
HSP90AA1	NM_005348	Exon 1-11	-	-	Y	Y	Y	-	-	-	-
HSP90AB1	NM_001271970	Exon 1-12	-	-	Y	Y	Y	-	-	-	-
ICK	NM_014920	Exon 1-14	-	-	Y	Y	Y	-	-	-	-
IDH1	NM_005896	Exon 1-10	-	Y	Y	Y	Y	-	Y	-	Y
IDH2	NM_002168	Exon 1-11	-	Y	Y	Y	Y	-	Y	-	Y
IGF1R	NM_000875.4	Exon 1-21	-	-	Y	Y	Y	-	Y	-	-
IGF2	NM_001127598	Exon 1-5	-	-	Y	Y	Y	-	-	-	-
IGF2R	NM_000876	Exon 1-48	-	-	Y	Y	Y	-	-	-	-
IKBKB	NM_001556	Exon 1-22	-	Y	Y	Y	Y	-	-	-	-
IKBKE	NM_014002	Exon 1-22	-	-	Y	Y	Y	-	Y	-	-
IKZF1	NM_006060	Exon 1-8	Y	-	Y	Y	Y	-	Y	-	-
IL2	NM_000586	Exon 1-4	-	-	Y	Y	Y	-	-	-	-
IL21R	NM_021798	Exon 1-9	-	-	Y	Y	Y	-	-	-	-
IL6ST	NM_002184	Exon 1-17	-	Y	Y	Y	Y	-	-	-	-
IL7R	NM_002185	Exon 1-8	-	Y	Y	Y	Y	-	Y	-	-
ING4	NM_001127582	Exon 1-8	-	-	Y	Y	Y	-	-	-	-
IRF4	NM_002460	Exon 1-9	Y	Y	Y	Y	Y	-	Y	-	-
IRS2	NM_003749	Exon 1-2	-	-	Y	Y	Y	-	Y	-	-
ITGA10	NM_003637	Exon 1-30	-	-	Y	Y	Y	-	-	-	-
ITGA9	NM_002207	Exon 1-28	-	-	Y	Y	Y	-	-	-	-
ITGB2	NM_000211	Exon 1-16	-	-	Y	Y	Y	-	-	-	-
ITGB3	NM_000212	Exon 1-15	-	-	Y	Y	Y	-	-	-	-
JAK1	NM_002227	Exon 1-25	Y	Y	Y	Y	Y	-	-	-	-
JAK2	NM_004972	Exon 1-25	-	Y	Y	Y	Y	Y	Y	-	-
JAK3	NM_000215	Exon 1-24	-	Y	Y	Y	Y	-	Y	-	-
JUN	NM_002228	Exon 1	-	Y	Y	Y	Y	-	-	-	-
KAT6A	NM_006766	Exon 1-17	-	Y	Y	Y	Y	-	Y	-	-
KAT6B	NM_012330	Exon 1-18	Y	-	Y	Y	Y	-	-	-	-
KDM5C	NM_004187	Exon 1-26	Y	-	Y	Y	Y	-	-	-	-
KDM6A	NM_021140	Exon 1-29	Y	Y	Y	Y	Y	-	Y	-	-
KDR	NM_002253	Exon 1-30	-	Y	Y	Y	Y	-	Y	-	Y
KEAP1	NM_012289	Exon 1-6	Y	-	Y	Y	Y	-	Y	-	Y
KIT	NM_000222.2	Exon 1-21	-	Y	Y	Y	Y	-	Y	-	Y
KLF6	NM_001300	Exon 1-4	Y	-	Y	Y	Y	-	-	-	-
KNSTRN	NM_033286	Exon 1	-	Y	Y	Y	-	-	-	-	-
KRAS	NM_033360.3	Exon 1-6	-	Y	Y	Y	Y	Y	Y	-	Y
LAMP1	NM_005561	Exon 1-9	-	-	Y	Y	Y	-	-	-	-
LCK	NM_001042771	Exon 1-13	-	Y	Y	Y	Y	-	Y	-	-
LIFR	NM_002310	Exon 1-20	-	-	Y	Y	Y	-	-	-	-
LPHN3	NM_015236	Exon 1-23	-	-	Y	Y	Y	-	-	-	-
LPP	NM_005578	Exon 1-11	-	Y	Y	Y	Y	-	-	-	-
LRP1B	NM_018557	Exon 1-91	Y	-	Y	Y	Y	-	Y	-	-
LTF	NM_002343	Exon 1-17	-	-	Y	Y	Y	-	-	-	-
LTK	NM_002344	Exon 1-20	-	-	Y	Y	Y	-	-	-	-
MAF	NM_005360	Exon 1-2	-	Y	Y	Y	Y	-	-	-	-
MAFB	NM_005461	Exon 1	-	Y	Y	Y	Y	-	-	-	-
MAGEA1	NM_004988	Exon 1-3	-	-	Y	Y	Y	-	Y	-	-
MAGI1	NM_015520	Exon 1-25	-	-	Y	Y	Y	-	-	-	-
MAGOH	NM_002370	Exon 5	-	-	Y	Y	-	-	-	-	-
MALT1	NM_006785	Exon 1-17	-	Y	Y	Y	Y	-	-	-	-
MAML2	NM_032427	Exon 1-5	-	Y	Y	Y	Y	-	-	-	-
MAP2K1	NM_002755	Exon 1-11	-	Y	Y	Y	Y	-	Y	-	Y
MAP2K2	NM_030662	Exon 1-11	-	Y	Y	Y	Y	-	Y	-	Y
MAP2K4	NM_003010	Exon 1-11	Y	Y	Y	Y	Y	-	Y	-	Y
MAP3K7	NM_145331	Exon 1-17	-	-	Y	Y	Y	-	-	-	Y
MAPK1	NM_002745	Exon 1-9	-	Y	Y	Y	Y	-	Y	-	Y
MAPK8	NM_139049	Exon 1-11	-	-	Y	Y	Y	-	-	-	-
MARK1	NM_001286124	Exon 1-18	-	-	Y	Y	Y	-	-	-	-
MARK4	NM_001199867	Exon 1-18	-	-	Y	Y	Y	-	-	-	-
MAX	NM_002382	Exon 3,4	Y	-	Y	Y	-	-	-	-	-
MBD1	NM_001204136	Exon 1-15	-	-	Y	Y	Y	-	-	-	-
MCL1	NM_021960	Exon 1-3	-	-	Y	Y	Y	-	Y	-	-
MDM2	NM_002392.5	Exon 1-11	-	Y	Y	Y	Y	-	Y	-	-
MDM4	NM_002393.4	Exon 1-11	-	Y	Y	Y	Y	Y	Y	-	-
MED12	NM_005120	Exon 2,26	Y	-	Y	Y	-	-	Y	-	-
MEN1	NM_000244	Exon 1-10	Y	-	Y	Y	Y	-	Y	-	-
MET	NM_001127500.2	Exon 1-21	-	Y	Y	Y	Y	Y	Y	Y	-
MITF	NM_198159	Exon 1-10	-	Y	Y	Y	Y	-	-	-	-
MLH1	NM_000249	Exon 1-19	Y	-	Y	Y	Y	-	Y	-	-
MLL	NM_005933	Exon 1-36	-	-	Y	Y	Y	-	-	-	-
MLL2	NM_003482	Exon 1-54	-	-	Y	Y	Y	-	-	-	-
MLL3	NM_170606	Exon 1-6,8-17,19,22-59	-	-	Y	Y	Y	-	-	-	-
MLLT10	NM_004641	Exon 1-3,5-7,9-24	-	Y	Y	Y	Y	-	-	-	-
MMP2	NM_004530	Exon 1-13	-	-	Y	Y	Y	-	Y	-	-
MN1	NM_002430	Exon 1-2	-	Y	Y	Y	Y	-	-	-	-
MPL	NM_005373	Exon 1-12	-	Y	Y	Y	Y	-	Y	-	-
MRE11A	NM_005591.3	Exon 1-20	-	-	Y	Y	Y	-	Y	-	Y
MSH2	NM_000251	Exon 1-16	Y	-	Y	Y	Y	-	Y	-	-
MSH6	NM_000179	Exon 1-10	Y	-	Y	Y	Y	-	Y	-	-
MTOR	NM_004958	Exon 1-58	-	Y	Y	Y	Y	-	Y	-	Y
MTR	NM_000254	Exon 1-33	-	-	Y	Y	Y	-	-	-	-
MTRR	NM_024010	Exon 1-15	-	-	Y	Y	Y	-	-	-	-
MUC1	NM_002456	Exon 1-8	-	-	Y	Y	Y	-	Y	-	-
MUTYH	NM_001128425	Exon 1-16	Y	-	Y	Y	Y	-	Y	-	-
MYB	NM_001130173	Exon 1-16	-	Y	Y	Y	Y	Y	-	-	-
MYBL1	NM_001080416	Exon 8,9,14,15	-	-	Y	Y	-	Y	-	-	-
MYC	NM_002467.4	Exon 1-3	-	Y	Y	Y	Y	-	Y	-	-
MYCL	NM_001033082	Exon 2,3	-	Y	Y	Y	Y	-	Y	-	-
MYCL1	NM_001033082	Exon 1-2	-	-	Y	Y	Y	-	-	-	-
MYCN	NM_005378.5	Exon 1-3	-	Y	Y	Y	Y	-	Y	-	-
MYD88	NM_001172567	Exon 1-5	-	Y	Y	Y	Y	-	Y	-	-
MYH11	NM_001040114	Exon 1-42	-	-	Y	Y	Y	-	-	-	-
MYH9	NM_002473	Exon 1-41	Y	-	Y	Y	Y	-	-	-	-
NBN	NM_002485.4	Exon 1-16	Y	-	Y	Y	Y	-	Y	-	Y
NCOA1	NM_147223	Exon 1-22	-	-	Y	Y	Y	-	-	-	-
NCOA2	NM_006540	Exon 1-23	-	Y	Y	Y	Y	-	-	-	-
NCOA4	NM_005437	Exon 1-10	Y	-	Y	Y	Y	-	-	-	-
NF1	NM_001042492	Exon 1-58	Y	-	Y	Y	Y	Y	Y	-	Y
NF2	NM_000268	Exon 1-16	Y	-	Y	Y	Y	-	Y	-	Y
NFE2L2	NM_006164	Exon 1-5	Y	Y	Y	Y	Y	-	Y	-	-
NFKB1	NM_003998	Exon 1-24	-	-	Y	Y	Y	-	-	-	-
NFKB2	NM_001077494	Exon 1-23	Y	Y	Y	Y	Y	-	Y	-	-
NIN	NM_020921	Exon 1-31	-	-	Y	Y	Y	-	-	-	-
NKX2-1	NM_001079668	Exon 1-3	Y	Y	Y	Y	Y	-	-	-	-
NLRP1	NM_033004	Exon 1-17	-	-	Y	Y	Y	-	-	-	-
NOTCH1	NM_017617.4	Exon 1-34	Y	Y	Y	Y	Y	Y	Y	-	-
NOTCH2	NM_024408.3	Exon 1-34	Y	Y	Y	Y	Y	-	Y	-	-
NOTCH3	NM_000435.2	Exon 1-33	-	-	Y	Y	-	-	Y	-	-
NOTCH4	NM_004557	Exon 1-30	-	-	Y	Y	Y	Y	Y	-	-
NPM1	NM_002520	Exon 1-11	-	Y	Y	Y	Y	-	Y	-	-
NRAS	NM_002524	Exon 1-7	-	Y	Y	Y	Y	-	Y	-	Y
NRG1	NM_013964	Exon 2,4,6,8	Y	-	Y	Y	-	Y	Y	-	-
NSD1	NM_022455	Exon 1-23	-	-	Y	Y	Y	-	Y	-	-
NTRK1	NM_002529.3	Exon 1-17	Y	Y	Y	Y	Y	Y	Y	Y	-
NTRK2	NM_001018064.2	Exon 1,3,6,8,11-16	-	-	Y	Y	Y	Y	Y	Y	-
NTRK3	NM_002530	Exon 1-20	-	Y	Y	Y	Y	Y	Y	Y	-
NUMA1	NM_006185	Exon 1-27	-	-	Y	Y	Y	-	Y	-	-
NUP214	NM_005085	Exon 1-36	-	-	Y	Y	Y	-	-	-	-
NUP98	NM_016320	Exon 1-33	-	Y	Y	Y	Y	-	Y	-	-
NUTM1	NM_001284292	Exon 2,4-36	-	Y	Y	Y	-	Y	Y	-	-
PAK3	NM_001128168	Exon 1-16	-	-	Y	Y	Y	-	-	-	-
PALB2	NM_024675.3	Exon 1-13	Y	-	Y	Y	Y	-	Y	-	Y
PARP1	NM_001618	Exon 1-23	-	-	Y	Y	Y	-	Y	-	-
PAX3	NM_181459	Exon 1-10	-	Y	Y	Y	Y	-	Y	-	-
PAX5	NM_001280556	Exon 1-10	Y	Y	Y	Y	Y	-	Y	-	-
PAX7	NM_002584	Exon 1-8	-	-	Y	Y	Y	-	-	-	-
PAX8	NM_003466	Exon 1-12	-	-	Y	Y	Y	-	Y	-	-
PBRM1	NM_018313	Exon 1-30	Y	-	Y	Y	Y	-	-	-	-
PBX1	NM_002585	Exon 1-9	-	Y	Y	Y	Y	-	-	-	-
PDE4DIP	NM_014644	Exon 1-3,6-44	-	-	Y	Y	Y	-	-	-	-
PDGFB	NM_002608	Exon 1-7	-	Y	Y	Y	Y	-	Y	-	-
PDGFRA	NM_006206.5	Exon 1-23	-	Y	Y	Y	Y	Y	Y	-	Y
PDGFRB	NM_002609	Exon 1-23	-	Y	Y	Y	Y	Y	Y	-	Y
PER1	NM_002616	Exon 1-23	Y	-	Y	Y	Y	-	-	-	-
PGAP3	NM_033419	Exon 1-8	-	-	Y	Y	Y	-	-	-	-
PHOX2B	NM_003924	Exon 1-3	Y	-	Y	Y	Y	-	-	-	-
PIK3C2B	NM_002646	Exon 1-34	-	-	Y	Y	Y	-	Y	-	-
PIK3CA	NM_006218.3	Exon 1-21	-	Y	Y	Y	Y	Y	Y	Y	-
PIK3CB	NM_006219	Exon 1-22	-	Y	Y	Y	Y	-	Y	-	-
PIK3CD	NM_005026	Exon 1-24	-	-	Y	Y	Y	-	Y	-	-
PIK3CG	NM_002649	Exon 1-11	-	-	Y	Y	Y	-	Y	-	-
PIK3R1	NM_181523	Exon 1-16	Y	-	Y	Y	Y	-	Y	-	-
PIK3R2	NM_005027	Exon 1-16	-	-	Y	Y	Y	-	Y	-	-
PIM1	NM_002648	Exon 1-6	-	Y	Y	Y	Y	-	-	-	-
PKHD1	NM_138694	Exon 1-67	-	-	Y	Y	Y	-	-	-	-
PLAG1	NM_001114634	Exon 1-4	-	Y	Y	Y	Y	-	-	-	-
PLCG1	NM_002660	Exon 1-32	-	Y	Y	Y	Y	-	-	-	-
PLEKHG5	NM_001265593	Exon 1-21	-	-	Y	Y	Y	-	-	-	-
PML	NM_033238	Exon 1-9	Y	-	Y	Y	Y	-	Y	-	-
PMS1	NM_000534	Exon 1-13	-	-	Y	Y	Y	-	Y	-	-
PMS2	NM_000535.6	Exon 1-13,15	Y	-	Y	Y	Y	-	Y	-	-
POLE	NM_006231.3	Exon 1-49	Y	-	Y	Y	-	-	Y	-	Y
POT1	NM_015450	Exon 1-19	Y	-	Y	Y	Y	-	-	-	-
POU5F1	NM_002701	Exon 1-5	-	Y	Y	Y	Y	-	-	-	-
PPARG	NM_015869.4	Exon 1-7	Y	-	Y	Y	Y	Y	-	-	-
PPP2R1A	NM_014225	Exon 1-15	Y	-	Y	Y	Y	-	Y	-	-
PRDM1	NM_001198	Exon 1-7	Y	-	Y	Y	Y	-	-	-	-
PRKACA	NM_002730	Exon 2	-	Y	Y	Y	-	Y	-	-	-
PRKACB	NM_002731	Exon 2	-	-	Y	Y	-	Y	-	-	-
PRKAR1A	NM_212471	Exon 1-11	Y	Y	Y	Y	Y	-	-	-	-
PRKDC	NM_006904	Exon 1-87	-	-	Y	Y	Y	-	-	-	-
PSIP1	NM_001128217	Exon 1-16	-	Y	Y	Y	Y	-	-	-	-
PTCH1	NM_000264.3	Exon 1-24	Y	-	Y	Y	Y	-	Y	-	Y
PTEN	NM_000314	Exon 1-9	Y	-	Y	Y	Y	Y	Y	-	Y
PTGS2	NM_000963	Exon 1-10	-	-	Y	Y	Y	-	Y	-	-
PTPN11	NM_002834	Exon 1-16	-	Y	Y	Y	Y	-	Y	-	-
PTPRD	NM_002839	Exon 1-46	Y	-	Y	Y	Y	-	-	-	-
PTPRT	NM_133170	Exon 1-32	Y	-	Y	Y	Y	-	-	-	-
RAC1	NM_018890	Exon 2	-	Y	Y	Y	-	-	-	-	-
RAD50	NM_005732	Exon 1-25	-	-	Y	Y	Y	-	Y	-	Y
RAD51	NM_133487	Exon 2-10	-	-	Y	Y	-	-	Y	-	Y
RAD51B	NM_133509	Exon 2-11	Y	-	Y	Y	-	Y	Y	-	Y
RAD51C	NM_058216	Exon 1-9	-	-	Y	Y	-	-	Y	-	Y
RAD51D	NM_133629.2	Exon 1-7	-	-	Y	Y	-	-	Y	-	Y
RAF1	NM_002880	Exon 1-17	-	Y	Y	Y	Y	Y	Y	-	-
RALGDS	NM_006266	Exon 1-18	-	-	Y	Y	Y	-	-	-	-
RARA	NM_001145301	Exon 1-9	-	Y	Y	Y	Y	-	-	-	-
RB1	NM_000321	Exon 1-8,11,13,16-27	Y	-	Y	Y	Y	Y	Y	-	Y
RECQL4	NM_004260	Exon 1-22	Y	Y	Y	Y	Y	-	Y	-	Y
REL	NM_002908	Exon 1-7,9-11	-	Y	Y	Y	Y	-	-	-	-
RELA	NM_021975	Exon 2,3	-	-	Y	Y	-	Y	Y	-	-
RET	NM_020975	Exon 1-20	-	Y	Y	Y	Y	Y	Y	Y	-
RHEB	NM_005614	Exon 2	-	-	Y	Y	-	-	Y	-	-
RHOA	NM_001664	Exon 2	Y	Y	Y	Y	-	-	-	-	-
RHOH	NM_004310	Exon 1-3	Y	-	Y	Y	Y	-	-	-	-
RICTOR	NM_152756	Exon 7,10,16,21,26,30,31,32,35,38	-	-	Y	Y	Y	-	Y	-	-
RNASEL	NM_021133	Exon 1-6	-	-	Y	Y	Y	-	-	-	-
RNF2	NM_007212	Exon 1-7	-	-	Y	Y	Y	-	-	-	-
RNF213	NM_001256071	Exon 1-69	-	-	Y	Y	Y	-	-	-	-
RNF43	NM_017763.5	Exon 2-10	Y	-	Y	Y	-	-	Y	-	-
ROS1	NM_002944	Exon 1-43	-	Y	Y	Y	Y	Y	Y	Y	-
RPS6KA2	NM_021135	Exon 1-21	-	-	Y	Y	Y	-	-	-	-
RRM1	NM_001033	Exon 1-19	-	-	Y	Y	Y	-	-	-	-
RSPO2	NM_178565	Exon 2,3	Y	-	Y	Y	-	Y	-	-	-
RSPO3	NM_032784	Exon 2	-	Y	Y	Y	-	Y	-	-	-
RUNX1	NM_001754	Exon 1-9	Y	Y	Y	Y	Y	-	Y	-	-
RUNX1T1	NM_001198634	Exon 1-11	Y	Y	Y	Y	Y	-	-	-	-
SAMD9	NM_001193307	Exon 1-3	-	-	Y	Y	Y	-	-	-	-
SBDS	NM_016038	Exon 1-5	Y	-	Y	Y	Y	-	-	-	-
SDHA	NM_004168	Exon 2-13,15	Y	-	Y	Y	Y	-	Y	-	Y
SDHB	NM_003000	Exon 1-8	Y	-	Y	Y	Y	-	Y	-	Y
SDHC	NM_003001	Exon 1-6	Y	-	Y	Y	Y	-	-	-	Y
SDHD	NM_003002	Exon 1-4	Y	-	Y	Y	Y	-	Y	-	Y
SEPT9	NM_001113491	Exon 1-12	-	-	Y	Y	Y	-	-	-	-
SETD2	NM_014159.6	Exon 1-21	Y	-	Y	Y	Y	-	Y	-	-
SF3B1	NM_012433	Exon 1-25	-	Y	Y	Y	Y	-	Y	-	-
SGK1	NM_005627	Exon 1-12	-	Y	Y	Y	Y	-	-	-	-
SH2D1A	NM_002351	Exon 1-4	-	-	Y	Y	Y	-	-	-	-
SLX4	NM_032444.3	Exon 2-15	-	-	Y	Y	-	-	Y	-	-
SMAD2	NM_001003652	Exon 1-11	Y	-	Y	Y	Y	-	-	-	-
SMAD4	NM_005359	Exon 1-12	Y	-	Y	Y	Y	-	-	-	Y
SMARCA4	NM_001128849	Exon 1-36	Y	-	Y	Y	Y	-	Y	-	-
SMARCB1	NM_003073	Exon 1-9	Y	-	Y	Y	Y	-	Y	-	-
SMO	NM_005631	Exon 1-12	-	Y	Y	Y	Y	-	Y	-	Y
SMUG1	NM_001243788	Exon 1-4	-	-	Y	Y	Y	-	-	-	-
SOCS1	NM_003745	Exon 1-2	Y	-	Y	Y	Y	-	-	-	-
SOX11	NM_003108	Exon 1	-	-	Y	Y	Y	-	-	-	-
SOX2	NM_003106	Exon 1	-	Y	Y	Y	Y	-	-	-	-
SPOP	NM_001007228	Exon 4,5	Y	-	Y	Y	-	-	-	-	-
SRC	NM_198291	Exon 1-14	-	Y	Y	Y	Y	-	Y	-	-
SSX1	NM_005635	Exon 1-8	-	Y	Y	Y	Y	-	-	-	-
STAT3	NM_139276	Exon 13,20,21	-	Y	Y	Y	-	-	Y	-	-
STK11	NM_000455	Exon 1-10	Y	-	Y	Y	Y	-	Y	-	Y
STK36	NM_015690	Exon 1-27	-	-	Y	Y	Y	-	-	-	-
SUFU	NM_016169	Exon 1-12	Y	-	Y	Y	Y	-	Y	-	Y
SYK	NM_003177	Exon 1-14	-	Y	Y	Y	Y	-	-	-	-
SYNE1	NM_182961	Exon 1-146	-	-	Y	Y	Y	-	-	-	-
TAF1	NM_138923	Exon 1-38	-	-	Y	Y	Y	-	Y	-	-
TAF1L	NM_153809	Exon 1	-	-	Y	Y	Y	-	-	-	-
TAL1	NM_003189	Exon 1-4	-	Y	Y	Y	Y	-	-	-	-
TBX22	NM_016954	Exon 1-8	-	-	Y	Y	Y	-	-	-	-
TCF12	NM_207037	Exon 1-21	-	-	Y	Y	Y	-	-	-	-
TCF3	NM_003200	Exon 1-19	Y	Y	Y	Y	Y	-	Y	-	-
TCF7L1	NM_031283	Exon 1-12	-	-	Y	Y	Y	-	-	-	-
TCF7L2	NM_030756	Exon 1-14	-	Y	Y	Y	Y	-	-	-	-
TCL1A	NM_001098725	Exon 1-4	-	Y	Y	Y	Y	-	-	-	-
TERT	NM_198253	Exon 1,2,3,4,6,9,11,14,16	Y	Y	Y	Y	Y	Y	Y	-	Y
TET1	NM_030625	Exon 1-12	Y	Y	Y	Y	Y	-	-	-	-
TET2	NM_001127208	Exon 1-11	Y	-	Y	Y	Y	-	Y	-	-
TFE3	NM_006521	Exon 1-10	-	Y	Y	Y	Y	-	Y	-	-
TGFBR2	NM_003242	Exon 1-7	Y	-	Y	Y	Y	-	-	-	-
TGM7	NM_052955	Exon 1-13	-	-	Y	Y	Y	-	-	-	-
THBS1	NM_003246	Exon 1-22	-	-	Y	Y	Y	-	-	-	-
TIMP3	NM_000362	Exon 1-5	-	-	Y	Y	Y	-	-	-	-
TLR4	NM_138554	Exon 1-3	-	-	Y	Y	Y	-	-	-	-
TLX1	NM_005521	Exon 1-3	-	Y	Y	Y	Y	-	-	-	-
TNFAIP3	NM_001270507	Exon 1-9	Y	-	Y	Y	Y	-	-	-	-
TNFRSF14	NM_003820	Exon 1-8	Y	-	Y	Y	Y	-	-	-	-
TNK2	NM_001010938	Exon 1-15	-	-	Y	Y	Y	-	-	-	-
TOP1	NM_003286	Exon 1-21	-	-	Y	Y	Y	-	-	-	-
TP53	NM_000546.5	Exon 1-11	Y	Y	Y	Y	Y	-	Y	-	-
TPR	NM_003292	Exon 1-51	-	-	Y	Y	Y	-	-	-	-
TRIM24	NM_015905	Exon 1-19	Y	Y	Y	Y	Y	-	-	-	-
TRIM33	NM_015906	Exon 1-20	Y	-	Y	Y	Y	-	-	-	-
TRIP11	NM_004239	Exon 1-21	-	-	Y	Y	Y	-	-	-	-
TRRAP	NM_001244580	Exon 1-71	-	Y	Y	Y	Y	-	-	-	-
TSC1	NM_000368.4	Exon 1-23	Y	-	Y	Y	Y	-	Y	-	Y
TSC2	NM_000548	Exon 1-42	Y	-	Y	Y	Y	-	Y	-	Y
TSHR	NM_000369	Exon 1-10	-	Y	Y	Y	Y	-	-	-	-
U2AF1	NM_006758	Exon 2,6	-	Y	Y	Y	-	-	Y	-	-
UBR5	NM_015902	Exon 1-59	-	Y	Y	Y	Y	-	-	-	-
UGT1A1	NM_000463	Exon 1-5	-	-	Y	Y	Y	-	-	-	-
USP9X	NM_001039590	Exon 1-45	-	-	Y	Y	Y	-	-	-	-
VHL	NM_000551	Exon 1-3	Y	-	Y	Y	Y	-	Y	-	Y
WAS	NM_000377	Exon 1-12	-	Y	Y	Y	Y	-	-	-	-
WHSC1	NM_001042424	Exon 1-22	-	-	Y	Y	Y	-	Y	-	-
WRN	NM_000553	Exon 1-35	Y	-	Y	Y	Y	-	Y	-	Y
WT1	NM_024426	Exon 1-10	Y	Y	Y	Y	Y	-	Y	-	Y
XPA	NM_000380	Exon 1-6	Y	-	Y	Y	Y	-	-	-	-
XPC	NM_004628	Exon 1-16	Y	-	Y	Y	Y	-	-	-	-
XPO1	NM_003400	Exon 1-25	-	Y	Y	Y	Y	-	Y	-	-
XRCC2	NM_005431	Exon 1-3	-	-	Y	Y	Y	-	Y	-	-
ZNF384	NM_001135734	Exon 1-11	-	-	Y	Y	Y	-	-	-	-
ZNF521	NM_015461	Exon 1-8	-	Y	Y	Y	Y	-	-	-	-
										17	85
