# Supplementary material for: Development and validation of a multigene variant profiling assay to guide targeted and immuno therapy selection in solid tumors
Source: PLoS One. 2021 Feb 8;16(2):e0246048. doi: 10.1371/journal.pone.0246048 (PMC7870065; doi:10.1371/journal.pone.0246048)
Supplement: S5 Table — (XLSX) [file pone.0246048.s005.xlsx]

## Sheet: Sheet1
Median QC values of the monitored parameters across 11 subsequent NGS runs.
SN	Sample ID	>=Q20 Bases (MB)	Reads	Mean Read Length (bp)	Mapped Reads	On Target	Mean Depth	Uniformity
1	NGSST 16/01	966	9823830	109	9747228	0.9394	2734	0.9799
2	CEPH	931	9440803	110	9375536	0.9298	2606	0.9795
3	NGSST 16/02	1020	10357308	110	10279034	0.9225	2836	0.9801
4	NGSST 16/04	836	8457850	109	8408928	0.9376	2361	0.9795
5	NGSST 16/05	896	9069593	109	9005004	0.929	2501	0.9792
6	NGSST 16/06	960	9732937	109	9662972	0.931	2686	0.9797
7	NGSST-17/06 + BRCA-02/17	1063	10785622	110	10710302	0.9239	2956	0.9806
8	PT 17_06 + CEPH	1108	11190626	109	11122651	0.9476	3150	0.9797
9	PT16_05 + CEPH	981	9837262	110	9789931	0.9396	2759	0.9795
10	NGSST 17/02	975	9479851	112	9419690	0.9273	2661	0.9801
11	NGSST 17/03	851	8336929	112	8274444	0.922	2323	0.9791
12	NGSST 17/04	886	8757014	112	8679673	0.9185	2419	0.9798
13	NGSST 17/05	911	9056153	111	8968200	0.9252	2508	0.9785
14	NGSST 17/06	792	7805465	111	7748554	0.9366	2202	0.979
15	16126316_RNA	262	2693940	107	2202126	NA	NA	NA
16	Prostate RNA	226	2061762	123	1584756	NA	NA	NA
17	17064567	621	6302017	108	6242606	0.9609	1769	0.735
18	17064570	807	8075254	109	8014938	0.9684	2314	0.9345
19	17064572	693	7020148	108	6975667	0.9427	1933	0.8997
20	BRCA-06	318	3002447	114	2984093	0.8992	813.9	0.9651
21	BRCA-05	394	3668177	115	3644440	0.9149	1021	0.9708
22	BRCA-03/17	1087	10425815	114	10390571	0.9104	2854	0.9697
23	NGSST 18/03	1054	10206464	113	10157732	0.9127	2783	0.9766
24	NGSST 18/01	1461	14003296	113	13956440	0.9323	3931	0.9759
25	NGSST 18/02	1320	12543810	115	12506312	0.9339	3505	0.9693
26	17064566	1048	10716878	106	10627055	0.9369	2893	0.9246
27	17064569	1180	11319910	113	11288412	0.9366	3191	0.9703
28	Brain RNA	333	3134629	115	3108326	NA	NA	NA
29	Small Intestine RNA	546	4918147	121	4894912	NA	NA	NA
30	Ovary RNA	541	4908124	119	4882774	NA	NA	NA
31	17064573	823	8107631	110	8054223	0.9174	2164	0.8046
32	17064574	1057	10371182	111	10288561	0.9222	2817	0.9702
33	17064575	999	10335730	104	10239925	0.9321	2728	0.9692
34	17064576	811	8652325	100	8527982	0.9524	2268	0.7023
35	NA 12878	794	7785287	111	7717942	0.9273	2117	0.9749
36	BRCA-02	539	5279763	114	5234338	0.9453	1491	0.9704
37	BRCA-03/16	644	6388411	112	6291501	0.9167	1725	0.9754
38	HD827 -1	564	5525230	112	5457205	0.954	1558	0.9769
39	HD810-1	650	6498629	109	6429558	0.9484	1817	0.9798
40	HD200-1	689	6919717	109	6845079	0.9419	1918	0.9796
41	HD789-1	662	6553583	109	6498935	0.9459	1841	0.9766
42	Cervix RNA	159	2316555	95	2213918	NA	NA	NA
43	Liver RNA	133	2027533	92	1928463	NA	NA	NA
44	Urinary Bladder RNA	98	1454169	93	1395923	NA	NA	NA
45	Pancreas RNA	104	1535640	94	1424711	NA	NA	NA
46	HD827 -1	322	4884040	92	4725507	0.9461	1127	0.9646
47	HD810-1	373	5476961	93	5326286	0.9425	1287	0.9717
48	HD200-1	349	5152589	93	5007859	0.9367	1205	0.9708
49	HD789-1	362	5275389	93	5138019	0.9406	1246	0.9659
50	HD827-2	312	4755205	91	4572249	0.9428	1088	0.9623
51	HD810-2	418	6400968	90	6177698	0.9332	1451	0.9722
52	HD200-2	398	5766122	94	5643017	0.9428	1373	0.9618
53	HD789-2	329	4919288	92	4801315	0.9403	1152	0.9642
54	HD827-2	644	6335046	112	6247696	0.9497	1783	0.9765
55	HD810-2	830	8434047	108	8313196	0.94	2319	0.9827
56	HD200-2	1018	10187062	110	10093807	0.9471	2832	0.9773
57	HD789-2	821	8180808	110	8112818	0.9444	2298	0.979
58	HD796-1	314	3235836	108	3180477	NA	NA	NA
59	HD796-2	412	4174951	109	4114428	NA	NA	NA
60	17033379	2625	24316406	118	24187242	0.9926	1594	0.9411
61	17033380	2161	19980913	118	19877752	0.9923	1313	0.9401
62	17033381	2782	26032484	118	25889483	0.9934	1702	0.9083
63	17106379	1002	9460458	117	9294523	0.9887	605.3	0.9041
64	17106380	919	8808657	115	8618381	0.9869	555.1	0.9136
65	17106381	948	8918758	117	8759314	0.9883	571.2	0.8886
66	18041184	2069	18679784	122	18504640	0.9929	1208	0.9276
67	18041187	2216	19683167	125	19530815	0.9937	1279	0.9252
68	18041192	1917	17766055	121	17594567	0.9914	1136	0.9271
69	18105415	1985	18195014	119	18035684	0.99	1183	0.933
70	18105416	1770	16198819	119	16077129	0.9899	1058	0.9343
71	18105417	1488	13583009	119	13490009	0.9932	887	0.9275
72	16072925_1	3042	30333772	109	30051667	0.9907	1842	0.8066
73	16072925_2	2797	28315593	109	28009784	0.9892	1718	0.7561
74	16115658_1	2166	20643812	115	20484854	0.9923	1289	0.5727
75	16115658_2	1707	16753915	116	16614857	0.9917	1050	0.5529
76	CEPH_2	1170	11268209	117	11093551	0.9845	720.6	0.9493
77	HD200_1	2542	22813228	120	22699161	0.995	1468	0.8636
78	HD200_2	2665	26062350	114	25913794	0.9943	1626	0.8525
79	HD300_1	2228	20365951	118	20286523	0.9961	1313	0.8337
80	HD300_2	2434	24137846	113	24029225	0.9955	1508	0.8237
81	HD301_1	1870	17254506	117	17164782	0.9948	1100	0.8554
82	HD301_2	1970	19541874	112	19434393	0.9945	1212	0.8451
83	NA12878	719	6602121	118	6535155	0.9841	428.6	0.9398
	Median	896	8808657	111	8679673	0.9436	1747	0.96755
