# Supplementary material for: Development and validation of a multigene variant profiling assay to guide targeted and immuno therapy selection in solid tumors
Source: PLoS One. 2021 Feb 8;16(2):e0246048. doi: 10.1371/journal.pone.0246048 (PMC7870065; doi:10.1371/journal.pone.0246048)
Supplement: S6 Table — (XLSX) [file pone.0246048.s006.xlsx]

## Sheet: Supp Table S6(A) NGS
Gene	Variant	Variant Type	17064570	17064572	BRCA-02	BRCA-06	HD200	HD789	HD810	HD827	NGSST06/05+BRCA02/17	NGSST16/01	NGSST16/02	NGSST16/04	NGSST16/05	NGSST16/06	NGSST17/02	NGSST17/03	NGSST17/04	NGSST17/05	NGSST17/06	NGSST18/01	NGSST18/02	NGSST18/03	PT16_05+CEPH	PT17_06+CEPH	16126316	HD796	17033265	16115658	16072925	HD301	HD300	18072740	18105602
AKT1	E17K	SNA	-	-	-	-	-	Y	-	-	-	Y	-	-	-	-	-	Y	-	-	-	-	-	Y	-	-	-	-	-	-	-	-	-	-	-
ALK	R1275Q	SNA	-	-	-	-	-	-	-	-	-	-	-	-	-	-	-	-	-	Y	-	-	-	Y	-	-	-	-	-	-	-	-	-	-	-
APC	E1379*	SNA	-	-	-	-	-	-	-	-	-	-	-	-	-	-	-	-	-	-	-	-	-	-	-	-	-	-	-	-	Y	-	-	-	-
ARID1A	P1326L	SNA	-	-	-	-	-	-	-	Y	-	-	-	-	-	-	-	-	-	-	-	-	-	-	-	-	-	-	-	-	-	-	-	-	-
ARID1A	P427	SNA	-	-	-	-	-	-	-	Y	-	-	-	-	-	-	-	-	-	-	-	-	-	-	-	-	-	-	-	-	-	-	-	-	-
ATR	G592G	SNA	-	-	-	-	-	-	-	Y	-	-	-	-	-	-	-	-	-	-	-	-	-	-	-	-	-	-	-	-	-	-	-	-	-
BRAF	G643G	SNA	-	-	-	-	-	-	-	Y	-	-	-	-	-	-	-	-	-	-	-	-	-	-	-	-	-	-	-	-	-	-	-	-	-
BRAF	V600E	SNA	Y	-	-	-	Y	-	-	Y	-	Y	-	-	-	-	-	-	-	-	Y	-	Y	-	-	Y	-	-	-	-	-	-	-	-	-
BRCA1	D435Y	SNA	-	-	-	-	-	-	Y	-	-	-	-	-	-	-	-	-	-	-	-	-	-	-	-	-	-	-	-	-	-	-	-	-	-
BRCA1	K1183R	SNA	-	-	-	-	-	-	Y	-	-	-	-	-	-	-	-	-	-	-	-	-	-	-	-	-	-	-	-	-	-	-	-	-	-
BRCA1	K820E	SNA	-	-	-	-	-	-	Y	-	-	-	-	-	-	-	-	-	-	-	-	-	-	-	-	-	-	-	-	-	-	-	-	-	-
BRCA1	P871L	SNA	-	-	-	-	-	-	Y	-	-	-	-	-	-	-	-	-	-	-	-	-	-	-	-	-	-	-	-	-	-	-	-	-	-
BRCA1	R1443*	SNA	-	-	-	-	-	-	Y	Y	-	-	-	-	-	-	-	-	-	-	-	-	-	-	-	-	-	-	-	-	-	-	-	-	-
BRCA1	S1613G	SNA	-	-	-	-	-	-	Y	-	-	-	-	-	-	-	-	-	-	-	-	-	-	-	-	-	-	-	-	-	-	-	-	-	-
BRCA2	D1420Y	SNA	-	-	-	-	-	-	Y	Y	-	-	-	-	-	-	-	-	-	-	-	-	-	-	-	-	-	-	-	-	-	-	-	-	-
BRCA2	K1132K	SNA	-	-	-	-	-	-	-	Y	-	-	-	-	-	-	-	-	-	-	-	-	-	-	-	-	-	-	-	-	-	-	-	-	-
BRCA2	N289H	SNA	-	-	-	-	-	-	Y	-	-	-	-	-	-	-	-	-	-	-	-	-	-	-	-	-	-	-	-	-	-	-	-	-	-
BRCA2	N991D	SNA	-	-	-	-	-	-	Y	-	-	-	-	-	-	-	-	-	-	-	-	-	-	-	-	-	-	-	-	-	-	-	-	-	-
BRCA2	V1269	SNA	-	-	-	-	-	-	-	Y	-	-	-	-	-	-	-	-	-	-	-	-	-	-	-	-	-	-	-	-	-	-	-	-	-
BRCA2	V2466A	SNA	-	-	-	-	-	-	Y	-	-	-	-	-	-	-	-	-	-	-	-	-	-	-	-	-	-	-	-	-	-	-	-	-	-
CCND1	P241P	SNA	-	-	-	-	-	-	-	Y	-	-	-	-	-	-	-	-	-	-	-	-	-	-	-	-	-	-	-	-	-	-	-	-	-
CCND3	S259A	SNA	-	-	-	-	-	-	-	Y	-	-	-	-	-	-	-	-	-	-	-	-	-	-	-	-	-	-	-	-	-	-	-	-	-
CCNE1	S405	SNA	-	-	-	-	-	-	-	Y	-	-	-	-	-	-	-	-	-	-	-	-	-	-	-	-	-	-	-	-	-	-	-	-	-
CDK12	N788N	SNA	-	-	-	-	-	-	-	Y	-	-	-	-	-	-	-	-	-	-	-	-	-	-	-	-	-	-	-	-	-	-	-	-	-
CTNNB1	S33Y	SNA	-	-	-	-	-	-	-	Y	-	-	-	-	-	-	-	-	-	-	-	-	-	-	-	-	-	-	-	-	-	-	-	-	-
EGFR	G719S	SNA	-	-	-	-	Y	-	-	Y	-	-	Y	-	-	-	-	-	Y	-	-	-	-	-	-	-	-	-	-	-	-	-	Y	-	-
EGFR	L858R	SNA	-	-	-	-	Y	-	-	N	-	-	-	-	-	-	-	-	-	-	-	-	-	-	-	-	-	-	-	-	-	-	Y	-	-
EGFR	Q787Q	SNA	-	-	-	-	-	-	-	Y	-	-	-	-	-	-	-	-	-	-	-	-	-	-	-	-	-	-	-	-	-	-	-	-	-
EGFR	T790M	SNA	-	-	-	-	-	-	-	-	-	-	-	-	-	-	-	-	-	-	-	-	-	-	-	-	-	-	-	-	-	-	Y	-	-
EGFR	L861Q	SNA	-	-	-	-	-	-	-	-	-	-	-	-	-	-	-	-	-	-	-	-	-	-	-	-	-	-	-	-	-	-	Y	-	-
ERBB2	I655V	SNA	-	-	-	-	-	-	-	Y	-	-	-	-	-	-	-	-	-	-	-	-	-	-	-	-	-	-	-	-	-	-	-	-	-
ERBB2	L755S	SNA	-	-	-	-	-	-	-	-	-	-	-	-	-	Y	-	-	-	-	-	Y	-	-	-	-	-	-	-	-	-	-	-	-	-
FANCA	A412V	SNA	-	-	-	-	-	-	-	Y	-	-	-	-	-	-	-	-	-	-	-	-	-	-	-	-	-	-	-	-	-	-	-	-	-
FANCA	L1269L	SNA	-	-	-	-	-	-	-	Y	-	-	-	-	-	-	-	-	-	-	-	-	-	-	-	-	-	-	-	-	-	-	-	-	-
FANCA	P1218P	SNA	-	-	-	-	-	-	-	Y	-	-	-	-	-	-	-	-	-	-	-	-	-	-	-	-	-	-	-	-	-	-	-	-	-
FANCA	P643A	SNA	-	-	-	-	-	-	-	Y	-	-	-	-	-	-	-	-	-	-	-	-	-	-	-	-	-	-	-	-	-	-	-	-	-
FANCA	S1088F	SNA	-	-	-	-	-	-	-	Y	-	-	-	-	-	-	-	-	-	-	-	-	-	-	-	-	-	-	-	-	-	-	-	-	-
FANCA	S967S	SNA	-	-	-	-	-	-	-	Y	-	-	-	-	-	-	-	-	-	-	-	-	-	-	-	-	-	-	-	-	-	-	-	-	-
FANCA	T1328A	SNA	-	-	-	-	-	-	-	Y	-	-	-	-	-	-	-	-	-	-	-	-	-	-	-	-	-	-	-	-	-	-	-	-	-
FANCA	T381T	SNA	-	-	-	-	-	-	-	Y	-	-	-	-	-	-	-	-	-	-	-	-	-	-	-	-	-	-	-	-	-	-	-	-	-
FANCD2	D1350N	SNA	-	-	-	-	-	-	-	Y	-	-	-	-	-	-	-	-	-	-	-	-	-	-	-	-	-	-	-	-	-	-	-	-	-
FANCD2	N405S	SNA	-	-	-	-	-	-	-	Y	-	-	-	-	-	-	-	-	-	-	-	-	-	-	-	-	-	-	-	-	-	-	-	-	-
FANCD2	S390S	SNA	-	-	-	-	-	-	-	Y	-	-	-	-	-	-	-	-	-	-	-	-	-	-	-	-	-	-	-	-	-	-	-	-	-
FANCD2	T393T	SNA	-	-	-	-	-	-	-	Y	-	-	-	-	-	-	-	-	-	-	-	-	-	-	-	-	-	-	-	-	-	-	-	-	-
FANCD2	V379V	SNA	-	-	-	-	-	-	-	Y	-	-	-	-	-	-	-	-	-	-	-	-	-	-	-	-	-	-	-	-	-	-	-	-	-
FANCI	E1147K	SNA	-	-	-	-	-	-	-	Y	-	-	-	-	-	-	-	-	-	-	-	-	-	-	-	-	-	-	-	-	-	-	-	-	-
FBXW7	L152L	SNA	-	-	-	-	-	-	-	Y	-	-	-	-	-	-	-	-	-	-	-	-	-	-	-	-	-	-	-	-	-	-	-	-	-
FBXW7	R465H	SNA	-	-	-	-	-	-	-	-	-	Y	-	-	-	-	-	-	-	-	Y	-	-	-	-	Y	-	-	-	-	-	-	-	-	-
FGF3	A23A	SNA	-	-	-	-	-	-	-	Y	-	-	-	-	-	-	-	-	-	-	-	-	-	-	-	-	-	-	-	-	-	-	-	-	-
FGF3	T136T	SNA	-	-	-	-	-	-	-	Y	-	-	-	-	-	-	-	-	-	-	-	-	-	-	-	-	-	-	-	-	-	-	-	-	-
FGFR2	S252W	SNA	-	-	-	-	-	-	-	-	-	-	-	-	Y	-	-	-	-	Y	-	-	-	-	Y	-	-	-	-	-	-	-	-	-	-
GNA11	Q209L	SNA	-	-	-	-	-	Y	-	-	-	-	-	-	-	-	-	-	-	-	-	-	-	-	-	-	-	-	-	-	-	-	-	-	-
GNAS	R201C	SNA	-	-	-	-	-	-	-	-	-	-	-	-	Y	-	-	-	Y	-	-	-	-	-	Y	-	-	-	-	-	-	-	-	-	-
IDH1	R132H	SNA	-	-	-	-	-	-	-	-	-	Y	-	-	-	-	Y	-	-	-	-	-	-	Y	-	-	-	-	-	-	-	-	-	-	-
JAK1	P733P	SNA	-	-	-	-	-	-	-	Y	-	-	-	-	-	-	-	-	-	-	-	-	-	-	-	-	-	-	-	-	-	-	-	-	-
JAK1	R659R	SNA	-	-	-	-	-	-	-	Y	-	-	-	-	-	-	-	-	-	-	-	-	-	-	-	-	-	-	-	-	-	-	-	-	-
KIT	D816V	SNA	-	-	-	-	Y	-	-	Y	-	-	-	-	-	-	-	-	-	-	-	-	-	-	-	-	-	-	-	-	-	-	-	-	-
KIT	L862L	SNA	-	-	-	-	-	-	-	Y	-	-	-	-	-	-	-	-	-	-	-	-	-	-	-	-	-	-	-	-	-	-	-	-	-
KIT	V654A	SNA	-	-	-	-	-	-	-	-	-	-	-	-	-	-	-	-	-	-	Y	Y	-	-	-	-	-	-	-	-	-	-	-	-	-
KRAS	D173D	SNA	-	-	-	-	-	-	-	Y	-	-	-	-	-	-	-	-	-	-	-	-	-	-	-	-	-	-	-	-	-	-	-	-	-
KRAS	G12A	SNA	-	Y	-	-	-	-	-	-	-	-	-	-	-	-	-	-	-	-	-	-	-	-	-	-	-	-	-	-	-	-	-	-	-
KRAS	G12D	SNA	-	-	-	-	Y	-	-	Y	-	-	-	-	Y	-	-	Y	-	-	-	-	Y	-	-	-	-	-	-	-	-	Y	-	-	-
KRAS	G13D	SNA	-	-	-	-	Y	-	-	Y	-	Y	-	-	-	-	-	-	-	Y	-	-	-	-	-	-	-	-	-	-	-	Y	-	-	-
KRAS	K117N	SNA	-	-	-	-	-	-	-	-	-	-	-	-	-	-	-	-	-	-	-	-	-	-	-	-	-	-	-	-	Y	-	-	-	-
KRAS	Q61H	SNA	-	-	-	-	-	-	-	-	-	-	-	-	-	-	-	-	-	-	-	-	-	-	-	-	-	-	-	-	-	Y	-	-	-
KRAS	A146T	SNA	-	-	-	-	-	-	-	-	-	-	-	-	-	-	-	-	-	-	-	-	-	-	-	-	-	-	-	-	-	Y	-	-	-
MAP2K1	H119Y	SNA	-	-	-	-	-	-	-	Y	-	-	-	-	-	-	-	-	-	-	-	-	-	-	-	-	-	-	-	-	-	-	-	-	-
MAP2K1	Q56P	SNA	-	-	-	-	-	-	-	Y	-	-	-	-	-	-	-	-	-	-	-	-	-	-	-	-	-	-	-	-	-	-	-	-	-
MET	A1357A	SNA	-	-	-	-	-	-	-	Y	-	-	-	-	-	-	-	-	-	-	-	-	-	-	-	-	-	-	-	-	-	-	-	-	-
MET	Y1253D	SNA	-	-	-	-	-	-	-	-	-	-	-	-	-	Y	-	-	-	-	Y	-	-	-	-	-	-	-	-	-	-	-	-	-	-
MLH1	S252*	SNA	-	-	-	-	-	-	-	Y	-	-	-	-	-	-	-	-	-	-	-	-	-	-	-	-	-	-	-	-	-	-	-	-	-
MSH6	F933T	SNA	-	-	-	-	-	-	-	Y	-	-	-	-	-	-	-	-	-	-	-	-	-	-	-	-	-	-	-	-	-	-	-	-	-
MSH6	S144I	SNA	-	-	-	-	-	-	-	Y	-	-	-	-	-	-	-	-	-	-	-	-	-	-	-	-	-	-	-	-	-	-	-	-	-
NBN	A127A	SNA	-	-	-	-	-	-	-	Y	-	-	-	-	-	-	-	-	-	-	-	-	-	-	-	-	-	-	-	-	-	-	-	-	-
NF1	P678P	SNA	-	-	-	-	-	-	-	Y	-	-	-	-	-	-	-	-	-	-	-	-	-	-	-	-	-	-	-	-	-	-	-	-	-
NOTCH1	D1698D	SNA	-	-	-	-	-	-	-	Y	-	-	-	-	-	-	-	-	-	-	-	-	-	-	-	-	-	-	-	-	-	-	-	-	-
NOTCH1	D2185D	SNA	-	-	-	-	-	-	-	Y	-	-	-	-	-	-	-	-	-	-	-	-	-	-	-	-	-	-	-	-	-	-	-	-	-
NOTCH1	G1788S	SNA	-	-	-	-	-	-	-	Y	-	-	-	-	-	-	-	-	-	-	-	-	-	-	-	-	-	-	-	-	-	-	-	-	-
NOTCH1	N104N	SNA	-	-	-	-	-	-	-	Y	-	-	-	-	-	-	-	-	-	-	-	-	-	-	-	-	-	-	-	-	-	-	-	-	-
NOTCH1	N755N	SNA	-	-	-	-	-	-	-	Y	-	-	-	-	-	-	-	-	-	-	-	-	-	-	-	-	-	-	-	-	-	-	-	-	-
NOTCH1	P668S	SNA	-	-	-	-	-	-	-	Y	-	-	-	-	-	-	-	-	-	-	-	-	-	-	-	-	-	-	-	-	-	-	-	-	-
NOTCH2	C19W	SNA	-	-	-	-	-	-	-	Y	-	-	-	-	-	-	-	-	-	-	-	-	-	-	-	-	-	-	-	-	-	-	-	-	-
NOTCH2	G2447G	SNA	-	-	-	-	-	-	-	Y	-	-	-	-	-	-	-	-	-	-	-	-	-	-	-	-	-	-	-	-	-	-	-	-	-
NOTCH2	R1231W	SNA	-	-	-	-	-	-	-	Y	-	-	-	-	-	-	-	-	-	-	-	-	-	-	-	-	-	-	-	-	-	-	-	-	-
NOTCH2	R5R	SNA	-	-	-	-	-	-	-	Y	-	-	-	-	-	-	-	-	-	-	-	-	-	-	-	-	-	-	-	-	-	-	-	-	-
NOTCH3	R182H	SNA	-	-	-	-	-	-	-	Y	-	-	-	-	-	-	-	-	-	-	-	-	-	-	-	-	-	-	-	-	-	-	-	-	-
NOTCH3	V1734I	SNA	-	-	-	-	-	-	-	Y	-	-	-	-	-	-	-	-	-	-	-	-	-	-	-	-	-	-	-	-	-	-	-	-	-
NRAS	Q61K	SNA	-	-	-	-	Y	-	-	Y	-	-	-	-	-	Y	-	-	-	-	-	-	-	-	-	-	-	-	-	-	-	-	-	-	-
NRAS	Q61R	SNA	-	-	-	-	-	-	-	-	-	-	Y	-	-	-	Y	-	-	-	-	-	-	Y	-	-	-	-	-	-	-	-	-	-	-
NRAS	G12V	SNA	-	-	-	-	-	-	-	-	-	-	-	-	-	-	-	-	-	-	-	-	-	-	-	-	-	-	-	-	-	Y	-	-	-
NRAS	Q61K	SNA	-	-	-	-	-	-	-	-	-	-	-	-	-	-	-	-	-	-	-	-	-	-	-	-	-	-	-	-	-	Y	-	-	-
NTRK1	Q558Q	SNA	-	-	-	-	-	-	-	Y	-	-	-	-	-	-	-	-	-	-	-	-	-	-	-	-	-	-	-	-	-	-	-	-	-
NTRK3	A496A	SNA	-	-	-	-	-	-	-	Y	-	-	-	-	-	-	-	-	-	-	-	-	-	-	-	-	-	-	-	-	-	-	-	-	-
PDGFRA	A363	SNA	-	-	-	-	-	-	-	Y	-	-	-	-	-	-	-	-	-	-	-	-	-	-	-	-	-	-	-	-	-	-	-	-	-
PDGFRA	V584	SNA	-	-	-	-	-	-	-	Y	-	-	-	-	-	-	-	-	-	-	-	-	-	-	-	-	-	-	-	-	-	-	-	-	-
PDGFRB	T618T	SNA	-	-	-	-	-	-	-	Y	-	-	-	-	-	-	-	-	-	-	-	-	-	-	-	-	-	-	-	-	-	-	-	-	-
PI3KCA	H1047R	SNA	-	-	-	-	Y	-	-	Y	-	-	-	-	-	-	-	-	-	-	Y	-	-	-	-	Y	-	-	-	-	-	-	-	-	-
PIK3CA	E545K	SNA	-	-	-	-	Y	Y	-	Y	-	-	-	Y	-	-	-	Y	-	-	-	-	-	-	-	-	-	-	-	-	-	-	-	-	-
PIK3R1	Y73Y	SNA	-	-	-	-	-	-	-	Y	-	-	-	-	-	-	-	-	-	-	-	-	-	-	-	-	-	-	-	-	-	-	-	-	-
PMS2	P470S	SNA	-	-	-	-	-	-	-	Y	-	-	-	-	-	-	-	-	-	-	-	-	-	-	-	-	-	-	-	-	-	-	-	-	-
PTCH1	G43E	SNA	-	-	-	-	-	-	-	Y	-	-	-	-	-	-	-	-	-	-	-	-	-	-	-	-	-	-	-	-	-	-	-	-	-
PTCH1	P1315L	SNA	-	-	-	-	-	-	-	Y	-	-	-	-	-	-	-	-	-	-	-	-	-	-	-	-	-	-	-	-	-	-	-	-	-
RET	L769L	SNA	-	-	-	-	-	-	-	Y	-	-	-	-	-	-	-	-	-	-	-	-	-	-	-	-	-	-	-	-	-	-	-	-	-
SLX4	R178I	SNA	-	-	-	-	-	-	-	Y	-	-	-	-	-	-	-	-	-	-	-	-	-	-	-	-	-	-	-	-	-	-	-	-	-
STK11	F354L	SNA	-	-	-	-	-	-	-	-	-	-	-	-	Y	-	-	-	-	-	-	-	-	-	Y	-	-	-	-	-	-	-	-	-	-
TP53	P72R	SNA	-	-	-	-	-	-	-	Y	-	-	-	-	-	-	-	-	-	-	-	-	-	-	-	-	-	-	-	-	-	-	-	-	-
TP53	R213*	SNA	-	-	-	-	-	-	-	-	-	-	-	-	-	-	-	-	-	-	-	-	-	-	-	-	-	-	-	Y	-	-	-	-	-
TP53	E285K	SNA	-	-	-	-	-	-	-	-	-	-	-	-	-	-	-	-	-	-	-	-	-	-	-	-	-	-	-	-	Y	-	-	-	-
TSC1	D47N	SNA	-	-	-	-	-	-	-	Y	-	-	-	-	-	-	-	-	-	-	-	-	-	-	-	-	-	-	-	-	-	-	-	-	-
TSC1	R689C	SNA	-	-	-	-	-	-	-	-	-	-	-	-	-	-	-	-	-	-	-	-	-	-	-	-	-	-	-	-	-	-	-	Y	-
TSC2	R1409R	SNA	-	-	-	-	-	-	-	Y	-	-	-	-	-	-	-	-	-	-	-	-	-	-	-	-	-	-	-	-	-	-	-	-	-
ATRX	2650delAG	Indel	-	-	-	-	-	-	-	Y	-	-	-	-	-	-	-	-	-	-	-	-	-	-	-	-	-	-	-	-	-	-	-	-	-
ATRX	E886fs	Indel	-	-	-	-	-	-	-	Y	-	-	-	-	-	-	-	-	-	-	-	-	-	-	-	-	-	-	-	-	-	-	-	-	-
BRCA1	Glu402Serfs*8	Indel	-	-	-	Y	-	-	-	-	-	-	-	-	-	-	-	-	-	-	-	-	-	-	-	-	-	-	-	-	-	-	-	-	-
BRCA1	Arg691Aspfs*10	Indel	-	-	Y	-	-	-	-	-	Y	-	-	-	-	-	-	-	-	-	-	-	-	-	-	-	-	-	-	-	-	-	-	-	-
CREBBP	I1084fs*15	Indel	-	-	-	-	-	-	-	Y	-	-	-	-	-	-	-	-	-	-	-	-	-	-	-	-	-	-	-	-	-	-	-	-	-
CTNNB1	135delTCT	Indel	-	-	-	-	-	-	-	Y	-	-	-	-	-	-	-	-	-	-	-	-	-	-	-	-	-	-	-	-	-	-	-	-	-
CTNNB1	S45del	Indel	-	-	-	-	-	-	-	Y	-	-	-	-	-	-	-	-	-	-	-	-	-	-	-	-	-	-	-	-	-	-	-	-	-
EGFR	D770insASV	Indel	-	-	-	-	-	Y	-	-	-	-	-	-	-	-	-	-	-	-	-	-	-	-	-	-	-	-	-	-	-	-	-	-	-
EGFR	ΔE746-A750	Indel	-	-	-	-	Y	Y	-	-	-	-	-	Y	-	-	-	-	-	-	-	Y	-	-	-	-	-	-	-	-	-	-	Y	-	-
EGFR	E746_S752delinsV	Indel	-	-	-	-	-	-	-	-	-	-	-	-	-	-	-	-	-	-	-	-	-	-	-	-	-	-	-	Y	-	-	-	-	-
FANCI	F547_K548del	Indel	-	-	-	-	-	-	-	-	-	-	-	-	-	-	-	-	-	-	-	-	-	-	-	-	-	-	-	-	-	-	-	Y	-
FBXW7	S668fs*39	Indel	-	-	-	-	-	-	-	Y	-	-	-	-	-	-	-	-	-	-	-	-	-	-	-	-	-	-	-	-	-	-	-	-	-
FLT3	2956delTC	Indel	-	-	-	-	-	-	-	Y	-	-	-	-	-	-	-	-	-	-	-	-	-	-	-	-	-	-	-	-	-	-	-	-	-
FLT3	P986fs	Indel	-	-	-	-	-	-	-	Y	-	-	-	-	-	-	-	-	-	-	-	-	-	-	-	-	-	-	-	-	-	-	-	-	-
MET	L238fs*25	Indel	-	-	-	-	-	-	-	Y	-	-	-	-	-	-	-	-	-	-	-	-	-	-	-	-	-	-	-	-	-	-	-	-	-
PTCH1	S1203fs*52	Indel	-	-	-	-	-	-	-	Y	-	-	-	-	-	-	-	-	-	-	-	-	-	-	-	-	-	-	-	-	-	-	-	-	-
CCDC6_RET	--	Fusion	-	-	-	-	-	-	-	-	-	-	-	-	-	-	-	-	-	-	-	-	-	-	-	-	-	Y	Y	-	-	-	-	-	-
CD74_ROS1 (32)	--	Fusion	-	-	-	-	-	-	-	-	-	-	-	-	-	-	-	-	-	-	-	-	-	-	-	-	Y	-	-	-	-	-	-	-	-
CD74_ROS1 (34)	--	Fusion	-	-	-	-	-	-	-	-	-	-	-	-	-	-	-	-	-	-	-	-	-	-	-	-	Y	-	-	-	-	-	-	-	-
EML4_ALK	--	Fusion	-	-	-	-	-	-	-	-	-	-	-	-	-	-	-	-	-	-	-	-	-	-	-	-	-	Y	Y	-	-	-	-	-	Y
ETV6_NTRK3	--	Fusion	-	-	-	-	-	-	-	-	-	-	-	-	-	-	-	-	-	-	-	-	-	-	-	-	-	Y	-	-	-	-	-	-	-
SLC34A2_ROS1	--	Fusion	-	-	-	-	-	-	-	-	-	-	-	-	-	-	-	-	-	-	-	-	-	-	-	-	-	Y	Y	-	-	-	-	-	-
TPM3_NTRK1	--	Fusion	-	-	-	-	-	-	-	-	-	-	-	-	-	-	-	-	-	-	-	-	-	-	-	-	-	Y	-	-	-	-	-	-	-
CCNE1	--	CNA	-	-	-	-	-	-	-	-	-	-	-	-	-	-	-	-	-	-	-	-	-	-	-	-	-	-	-	-	-	-	-	Y	-
MET	--	CNA	-	-	-	-	-	N	-	-	-	-	-	-	-	-	-	-	-	-	-	-	-	-	-	-	-	-	-	-	-	-	-	-	-
MYC-N	--	CNA	-	-	-	-	-	Y	-	-	-	-	-	-	-	-	-	-	-	-	-	-	-	-	-	-	-	-	-	-	-	-	-	-	-

## Sheet: Supp Table S6(B) dMMR
Marker	MLH1	MSH2	MSH6	PMS2
Clone	ES05	FE11	EP49	EP51
Sample ID	Status of above markers
S190201490	Loss of NE	NE Intact	NE Intact	NE Intact
S190512102	NE Intact	NE Intact	NE Intact	Loss of NE
S200705774	NE Intact	NE Intact	NE Intact	NE Intact
S200705784	NE Intact	NE Intact	NE Intact	NE Intact
S17127111	NE Intact	NE Intact	NE Intact	NE Intact
S18020340	NE Intact	NE Intact	NE Intact	NE Intact
S18020341	NE Intact	NE Intact	NE Intact	NE Intact
S18084184	NE Intact	NE Intact	NE Intact	NE Intact
S19010085	NE Intact	NE Intact	NE Intact	NE Intact
R19010096	NE Intact	NE Intact	NE Intact	NE Intact
S190511905	NE Intact	NE Intact	NE Intact	NE Intact
S190615868	NE Intact	NE Intact	NE Intact	NE Intact
S201107680	NE Intact	NE Intact	NE Intact	NE Intact
S201107477	NE Intact	NE Intact	NE Intact	NE Intact

## Sheet: Supp Table S6(C) MSI
Marker	HCT-15	191135675	K562	190620010
BAT-26	Stable	Unstable	Stable	Stable
NR-21	Stable	Unstable	Stable	Stable
NR-24	Stable	Unstable	Stable	Stable
MONO-27	Stable	Unstable	Stable	Stable
BAT-25	Unstable	Unstable	Stable	Stable
Result	MSI-L	MSI-H	MSS	MSS
MSI-L = Microsatellite instability low
MSI-H = Microsatellite instability High
MSS = Microsatellite Stable

## Sheet: Supp Table S6(D) PD-L1
Sample ID	Clone	Feature
IHC_22C3_1	22C3	PDL1+
IHC_22C3_2	22C3	PDL1+
IHC_22C3_3	22C3	PDL1+
IHC_22C3_4	22C3	PDL1+
IHC_22C3_5	22C3	PDL1+
IHC_22C3_6	22C3	PDL1+
IHC_22C3_7	22C3	PDL1+
IHC_22C3_8	22C3	PDL1+
IHC_22C3_9	22C3	PDL1+
IHC_22C3_10	22C3	PDL1+
PD-L1 IHC 28-8_1	28-8	PDL1+
PD-L1 IHC 28-8_2	28-8	PDL1+
PD-L1 IHC 28-8_3	28-8	PDL1+
PD-L1 IHC 28-8_4	28-8	PDL1+
PD-L1 IHC 28-8_5	28-8	PDL1+
PD-L1 IHC 28-8_6	28-8	PDL1+
PD-L1 IHC 28-8_7	28-8	PDL1+
PD-L1 IHC 28-8_8	28-8	PDL1+
PD-L1 IHC 28-8_9	28-8	PDL1+
PD-L1 IHC 28-8_10	28-8	PDL1+
PD-L1 IHC 28-8_11	28-8	PDL1-
PD-L1 IHC 28-8_12	28-8	PDL1-
PD-L1 IHC 28-8_13	28-8	PDL1-
PD-L1 IHC 28-8_14	28-8	PDL1-
PD-L1 IHC 28-8_15	28-8	PDL1-
PD-L1 IHC 28-8_16	28-8	PDL1-
PD-L1 IHC 28-8_17	28-8	PDL1-
PD-L1 IHC 28-8_18	28-8	PDL1-
PD-L1 IHC 28-8_19	28-8	PDL1-
PD-L1 IHC 28-8_20	28-8	PDL1-
IHC_22C3_11	22C3	PDL1-
IHC_22C3_12	22C3	PDL1-
IHC_22C3_13	22C3	PDL1-
IHC_22C3_14	22C3	PDL1-
IHC_22C3_15	22C3	PDL1-
IHC_22C3_16	22C3	PDL1-
IHC_22C3_17	22C3	PDL1-
IHC_22C3_18	22C3	PDL1-
IHC_22C3_19	22C3	PDL1-
IHC_22C3_20	22C3	PDL1-
S200605396	28-8	PDL1-
S200605396	22C3	PDL1-
S200805957	28-8	PDL1+
S200805957	22C3	PDL1+
