# Supplementary material for: Development and validation of a multigene variant profiling assay to guide targeted and immuno therapy selection in solid tumors
Source: PLoS One. 2021 Feb 8;16(2):e0246048. doi: 10.1371/journal.pone.0246048 (PMC7870065; doi:10.1371/journal.pone.0246048)
Supplement: S7 Table — (XLSX) [file pone.0246048.s007.xlsx]

## Sheet: Supp Table S7
Table A. Sensitivity and Specificity of CellDx Assay
Analytes	Number of samples	Total Variants*	True Positives	False Positives	True Negatives	False Negatives	Sensitivity % (95% CI)	Specificity % (95% CI)	Accuracy % (95% CI)
NGS: SNA	32	1211	148	9	1053	1	99.33 (96.32 - 99.98)	99.15 (98.40 - 99.61)	99.17 (98.49 - 99.60)
NGS: Small Indels	9	26	13	0	13	0	100 (75.29 - 100)	100 (75.29% - 100)	100 (86.77 - 100)
NGS: Large Indels	3	8	4	0	4	0	100 (39.76 - 100.00)	100 (39.76 - 100.00)	100 (63.06 - 100)
NGS: Fusions	11	31	10	0	21	0	100 (69.15 - 100)	100 (83.89 - 100)	100 (88.78 - 100)
NGS: CNA	1	10	1	0	8	1	50 (1.26 - 98.74)	100 (63.06 - 100)	90 (55.50 - 99.75)
IHC: PD-L1	40	40	20	0	20	0	100 (83.16 - 100)	100 (83.16 - 100)	100 (91.19 - 100)
IHC: MMR	10	34	2	0	32	0	100 (15.81 - 100)	100 (89.11 - 100)	100 ( 89.72 - 100)
CE: MSI	4	16	6	0	10	0	100 (54.07 - 100)	100 (69.15 - 100)	100 (79.41 - 100)
Overall	110	1376	204	9	1161	2	99.03 (96.54 - 99.88)	99.23 (98.54 - 99.65)	99.20 (98.57 - 99.60)
*Includes Positive (Variant) and Negative (Wild Type)
Table B. Precision of CellDx Assay
Precision	Number of samples	Expected variants	Observed Operator 1 Set 1	Observed Operator 1 Set 2	Observed Operator 2	Concordance (Intra-Operator)	Concordance (Inter-Operator)	Concordance (Overall)
NGS: SNA	9	244	244	244	244	1	1	1
NGS: Indels		20	20	20	20	1	1	1
NGS: CNA		2	2	2	2	1	1	1
NGS: Fusions		10	10	9	9	0.9	0.9	0.9
IHC: PD-L1	12	12	12	12	12	1	1	1
IHC: MMR	4	8	8	8	8	1	1	1
CE: MSI	6	25	25	25	25	1	1	1
Overall	31	321	321	320	320	0.997	0.997	0.997
Table C. Linearity
Fold Dilution	Tumor Content	Copies			Tumor Content	Copies
		CNA_ CCNE1	SNV_TSC1_c.2065C>T	INDEL_FANCI_ c.1641_1642delTA		EML4-ALK
1	70	37	47	3.7	60	2028
2	35	11	10.75	0.8	30	554
4	17	4	3.4	0.5	15	179
8	8	2.17	1.27	0.9	8	298
