# Supplementary material for: Development and validation of a multigene variant profiling assay to guide targeted and immuno therapy selection in solid tumors
Source: PLoS One. 2021 Feb 8;16(2):e0246048. doi: 10.1371/journal.pone.0246048 (PMC7870065; doi:10.1371/journal.pone.0246048)
Supplement: S8 Table — (XLSX) [file pone.0246048.s008.xlsx]

## Sheet: Sheet1
Gene	C-DNA	Protein_Change	Variant classification	Actionable	Frequency	Present in Cancer Types		Cancer Type	No of samples	Total Mutations	Unique mutations	Oncogenic variant	Actionable variants	VUS	Likely Pathogeneic	Pathogenic
PIK3CA	1633G>A	E545K	Pathogenic	Y	13	Colorectal, Lung, Pancreas, SmallBowel		CNS	2	83	7	5	1	4	1	2
MTOR	1799C>T	T600I	VUS	-	12	Breast, Cervix, Lung		Breast	34	1304	183	171	12	151	42	82
TP53	524G>A	R175H	Pathogenic	Y	11	Breast, Gallbladder, Kidney, Lung, Mesothelioma, Sarcoma, Stomach, Cervix		Colorectum	6	222	69	63	6	53	14	31
ACVR2A	531C>G	D177E	VUS	-	10	Colorectal, HeadandNeck, Stomach, Sarcoma		Sarcoma	14	374	126	110	3	99	12	21
NOTCH3	3257A>C	D1086A	VUS	-	8	Colorectal, Kidney, Lung, Mesothelioma, Pancreas, Sarcoma, Skin, Stomach		Lung	12	304	81	80	7	70	14	56
TP53	743G>A	R248Q	VUS	-	8	Breast, Cervix, Colorectal, Lung, Ovary, Stomach		Ovary	6	280	13	10	4	17	2	11
PIK3CA	1624G>A	E542K	Pathogenic	Y	7	Endometrium, Pancreas, Colorectal		Pancreas	5	154	6	6	4	9	1	19
ROS1	3855-10delT	---	VUS	-	6	Breast, Sarcoma, SmallBowel		Stomach	5	117	43	41	2	59	9	20
NFE2L2	86A>G	D29G	VUS	-	6	Liver, Lung		Gallbladder	4	183	24	24	0	22	2	7
TP53	833C>T	P278L	Pathogenic	-	6	Breast, Colorectal, HeadandNeck, Liver, Lung		Liver	3	121	19	18	0	1	-	-
GNAS	602G>A	R201H	Pathogenic	-	6	HeadandNeck, Oesophagus		head and neck	4	65	13	13	0	16	4	-
TP53	818G>A	R273H	Likely Pathogenic	Y	6	Breast		Melanoma	6	346	37	36	5	23	16	21
CDKN2A	172C>T	R58*	Pathogenic	-	6	Liver, Oesophagus		Prostate	1	71	1	1	0	1	0	0
KEAP1	1400T>C	V467A	VUS	-	6	Colorectal, Lung		Cervix	2	146	30	28	0	24	2	11
PTCH1	2238A>T	K746N	VUS	-	5	Breast, Lung, Ovary, Sarcoma		Oesophagus	5	156	28	28	0	16	2	8
RB1	265-1G>A	---	Pathogenic	-	4	Liver		Kidney	2	29	19	18	0	23	1	4
TP53	919+1G>T	---	Pathogenic	-	4	Lung, Thymus		Uterus and Endometrium	6	158	53	50	3	51	11	20
ARID1A	418G>A	A140T	Likely Pathogenic	-	4	Breast		Other	16	546	100	82	0	97	6	46
KRAS	436G>A	A146T	Pathogenic	-	4	Melanoma		Overall	133	4659	852	784	47	736	139	359
ERBB2	2305G>T	D769Y	Pathogenic	Y	4	Endometrium, Oesophagus
ESR1	1138G>C	E380Q	Pathogenic	-	4	Breast
PIK3CA	1633G>C	E545Q	Pathogenic	-	4	Breast, Gallbladder, Lung, Sarcoma
EGFR	2235_2249delGGAATTAAGAGAAGC	E746_A750del	Pathogenic	Y	4	Colorectal
NRAS	34G>T	G12C	Pathogenic	Y	4	Breast
NOTCH2	4753G>C	G1585R	VUS	-	4	Colorectal, Sarcoma
TP53	733G>A	G245S	VUS	-	4	Melanoma
PIK3CA	3140A>G	H1047R	Pathogenic	Y	4	Ovary
TSC1	835C>T	H279Y	VUS	-	4	Oesophagus, Stomach
GATA2	967C>T	H323Y	VUS	-	4	Liver
PIK3CA	331A>G	K111E	Pathogenic	-	4	Breast
CREBBP	4186_4187delCT	L1396fs	Likely Pathogenic	-	4	Breast
NF1	7099C>G	L2367V	Likely Pathogenic	-	4	Lung, Colorectal
ATR	4751T>A	M1584K	VUS	-	4	Breast
PTEN	610C>T	P204S	Likely Pathogenic	-	4	Breast
AR	1136C>G	P379R	Likely Pathogenic	-	4	Breast
PPARG	1297C>A	P433T	VUS	-	4	Ovary
ARID1A	1543C>T	Q515*	VUS	-	4	Breast
TP53	328delC	R110fs	Pathogenic	-	4	Breast
TP53	747G>T	R249S	Pathogenic	-	4	Melanoma
TP53	721_722insT	S241fs	Pathogenic	-	4	Breast
TP53	983_984insT	T329fs	Pathogenic	-	4	Breast
BRAF	1799T>A	V600E	Pathogenic	Y	4	Breast
TP53	437G>A	W146*	Pathogenic	-	4	Colorectal, Head and Neck
TP53	659A>G	Y220C	Pathogenic	Y	4	Breast
TSC2	1047T>G	Y349*	Pathogenic	-	4	Lung, Sarcoma
NOTCH3	1732C>T	R578C	Likely Pathogenic	-	3	Lung, Stomach
ACVR2A	1216+14delA	---	VUS	-	3	Colorectal
ATM	1236-2A>T	---	Pathogenic	-	3	Lung
TERT	-124C>T	---	VUS	-	3	Endometrium
SMARCA4	4499C>T	A1500V	VUS	-	3	CNS, HeadandNeck
MTOR	5375C>T	A1792V	VUS	-	3	Colorectal
NOTCH1	1393G>A	A465T	Likely Pathogenic	-	3	Breast
TP53	404G>A	C135Y	Likely Pathogenic	Y	3	Breast
CBL	1211G>A	C404Y	VUS	-	3	Breast, Colorectal, Ovary
SMARCA4	3979G>T	E1327*	Pathogenic	-	3	Colorectal
PIK3CA	1357G>A	E453K	Likely Pathogenic	-	3	Colorectal
PIK3CA	1634A>G	E545G	Pathogenic	Y	3	Endometrium, Sarcoma
NOTCH2	7340G>A	G2447D	VUS	-	3	Breast, Endometrium
CREBBP	480delG	L161fs	Likely Pathogenic	-	3	Sarcoma
MLH1	114C>G	N38K	Likely Pathogenic	-	3	Colorectal
IDH1	394C>T	R132C	Pathogenic	Y	3	Colorectal
MYD88	814C>T	R272*	VUS	-	3	Lung, Mesothelioma, Ovary
TP53	916C>T	R306*	Pathogenic	-	3	Colorectal
SEPT9	1378C>T	R460W	VUS	-	3	Gallbladder
TRRAP	11367G>A	T3789T	VUS	-	3	Gallbladder, Kidney, Lung
CTNNB1	121A>G	T41A	Pathogenic	-	3	Colorectal
FGFR3	2044G>A	V682I	VUS	-	3	Stomach, Lung
TSC2	3584C>T	A1195V	VUS	-	2	Sarcoma
MAP2K1	607G>A	E203K	Pathogenic	-	2	HeadandNeck
PTEN	752G>A	G251D	VUS	-	2	Lung
KRAS	182A>T	Q61L	Pathogenic	-	2	Breast, HeadandNeck
TP53	844C>T	R282W	VUS	-	2	Melanoma
NOTCH1	398G>A	W133*	VUS	-	2	Breast
ATR	5739-3ACTTCCTTT>T	---	Benign	-	2	Stomach
BAP1	122+1delG	---	Pathogenic	-	2	HeadandNeck
CDKN2A	150+1G>A	---	Likely Pathogenic	-	2	Endometrium
CDKN2A	151-2A>G	---	Pathogenic	-	2	Lung
CREBBP	1941+1G>A	---	Pathogenic	-	2	Neuroendocrine
FANCF	-25C>G	---	VUS	-	2	Melanoma
NOTCH2	6027+1G>A	---	VUS	-	2	Mesothelioma, Thymus
PTCH1	2250+25T>C	---	Benign	-	2	Colorectal
PTEN	635-1G>C	---	Pathogenic	-	2	Breast
SMARCA4	3546+1G>T	---	VUS	-	2	Breast
TP53	375+5G>A	---	Likely Pathogenic	-	2	Lung
TP53	672+1G>C	---	Pathogenic	-	2	Sarcoma
TP53	782+2T>G	---	Pathogenic	-	2	Gastroesophagealjunction
TP53	919+1G>A	---	Pathogenic	-	2	Gastroesophagealjunction
TP53	993+2T>C	---	Pathogenic	-	2	Endometrium
TP53	994-1G>A	---	Pathogenic	-	2	HeadandNeck
TAF1L	3004G>C	A1002P	VUS	-	2	Endometrium
TSC2	298G>A	A100T	VUS	-	2	Lung
TP53	413C>T	A138V	VUS	-	2	Pancreas
CD79A	441C>T	A147A	VUS	-	2	Stomach
NUMA1	4441G>C	A1481P	VUS	-	2	Stomach
MLH1	605C>G	A202G	VUS	-	2	Cervix
NF1	7553C>T	A2518V	Likely Pathogenic	-	2	Endometrium
FANCJ	1652C>T	A551V	VUS	-	2	Endometrium
ASXL1	1880C>T	A627V	VUS	-	2	Stomach
ARID1A	2581G>A	A861T	VUS	-	2	Endometrium
TP53	713G>C	C238S	Pathogenic	-	2	Gallbladder
TP53	713G>A	C238Y	Pathogenic	-	2	Sarcoma
GATA1	783C>A	C261*	Pathogenic	-	2	Endometrium
CDKN2A	322G>T	D108Y	Pathogenic	-	2	Lung
KAT6A	3938A>G	D1313G	VUS	-	2	HeadandNeck
TSC2	4534G>A	D1512N	VUS	-	2	Lung
MYD88	511G>A	D171N	VUS	-	2	Ovary
CTNNB1	94G>T	D32Y	Pathogenic	-	2	Kidney
MITF	1140C>T	D380D	Likely Benign	-	2	Endometrium
ITGA10	1480G>T	D494Y	VUS	-	2	Stomach
PIK3R1	1678G>C	D560H	VUS	-	2	Endometrium, Stomach
PIK3R1	1843G>T	D615Y	VUS	-	2	Lung, Cervix
EGFR	2311_2312insGCGTGGACA	D770_N771insSVD	VUS	-	2	Breast
NFE2L2	230A>G	D77G	VUS	-	2	Ovary
NOTCH1	2545G>C	D849H	VUS	-	2	Melanoma
NOTCH1	3544G>T	E1182*	Pathogenic	-	2	Melanoma
EPHA7	509A>T	E170V	VUS	-	2	Melanoma
GNA11	571G>A	E191K	VUS	-	2	Endometrium
STK11	667G>T	E223*	Pathogenic	-	2	Lung
TP53	772G>A	E258K	Pathogenic	-	2	Stomach
TP53	853G>A	E285K	Pathogenic	-	2	Breast
MLH1	955G>A	E319K	VUS	-	2	Breast
TP53	1006G>T	E336*	Pathogenic	-	2	Uterus
MYCN	1306G>A	E436K	VUS	-	2	Breast
SYK	1345G>C	E449Q	VUS	-	2	Pancreas
PIK3CA	1625A>C	E542A	Likely Pathogenic	-	2	Stomach
PIK3CA	2176G>A	E726K	Likely Pathogenic	-	2	Stomach
EGFR	2235_2252delGGAATTAAGAGAAGCAACinsAAT	E746_T751delinsI	Pathogenic	-	2	Sarcoma
NTRK2	2245G>C	E749Q	VUS	-	2	Breast
JAK3	3264C>G	F1088L	Likely Pathogenic	-	2	HeadandNeck
PTEN	1022T>G	F341C	VUS	-	2	Breast
MYH9	1455C>T	F485F	VUS	-	2	Kidney, SmallBowel
HRAS	34G>A	G12S	Pathogenic	-	2	Breast
KRAS	38G>A	G13D	Pathogenic	Y	2	Endometrium
TP53	730G>A	G244S	Pathogenic	-	2	Breast
TP53	834_845delTGGGAGAGACCG	G279_R282del	Likely Pathogenic	-	2	Oesophagus, Pancreas
TAL1	875G>A	G292D	VUS	-	2	Breast
CTNNB1	102_113delAATCCATTCTGG	G34_S37del	Likely Pathogenic	Y	2	Skin
FBXW7	1267G>A	G423R	VUS	-	2	Liver
PARP1	1867G>A	G623R	VUS	-	2	Stomach
ERBB2	2180G>C	G727A	Likely Pathogenic	-	2	Melanoma
RB1	265G>T	G89*	Pathogenic	-	2	Breast, Sarcoma
TP53	578A>C	H193P	Pathogenic	Y	2	Liver
TP53	578A>G	H193R	Pathogenic	-	2	Stomach
FGFR2	760C>T	H254Y	VUS	-	2	Stomach
KIT	789T>G	H263Q	VUS	-	2	Endometrium
PDGFRA	3056T>C	I1019T	VUS	-	2	Stomach
PTCH1	3166A>G	I1056V	VUS	-	2	Stomach
NF2	376delA	I126fs	Pathogenic	-	2	Stomach
TP53	584T>C	I195T	Pathogenic	-	2	Sarcoma, SmallBowel
TP53	763A>T	I255F	VUS	-	2	Stomach
TRIM24	1275C>T	I425I	Likely Benign	-	2	Breast
MTR	2325C>T	I775I	Likely Benign	-	2	Endometrium
APC	4048A>T	K1350*	Pathogenic	-	2	Breast
SETD2	4213A>T	K1405*	Pathogenic	-	2	Breast
BRCA2	9976A>T	K3326*	VUS	-	2	Stomach
BRCA1	2487_2488insT	K830*	Pathogenic	-	2	Stomach
AFF1	2939delA	K980fs*2	VUS	-	2	Liver
ERBB4	351G>C	L117F	VUS	Y	2	Stomach
TRIP11	5794C>G	L1932V	VUS	-	2	Endometrium
NOTCH1	6041T>C	L2014P	VUS	-	2	Melanoma
ARID1A	6166C>A	L2056I	VUS	-	2	Melanoma
PRKDC	6632T>A	L2211*	Pathogenic	-	2	Breast
UBR5	7286T>G	L2429R	VUS	-	2	Endometrium
KIT	1756_1757insTTCCTTATGATCACAAATGGGAGTTTCCCA	L576_P577insPYDHKWEFPI	Likely Pathogenic	Y	2	Breast
AR	1879C>G	L627V	Likely Pathogenic	-	2	Lung
EGFR	2239_2248delTTAAGAGAAGinsC	L747_A750delinsP	Pathogenic	-	2	Stomach
NTRK3	2513T>G	L838R	VUS	-	2	Stomach
ATRX	7435A>G	M2479V	VUS	-	2	Stomach
MAP2K1	364A>G	N122D	VUS	-	2	HeadandNeck
SETD2	5660A>G	N1887S	VUS	-	2	Skin
ARID1A	4001_4002insGCA	P1326_Q1327insQ	Likely Pathogenic	-	2	Sarcoma
DDR2	470C>T	P157L	VUS	-	2	Stomach
TP53	530C>G	P177R	Pathogenic	-	2	Stomach
TRRAP	647C>T	P216L	VUS	-	2	Sarcoma
NF1	6661C>T	P2221S	Likely Pathogenic	-	2	HeadandNeck
TP53	832C>T	P278S	Pathogenic	-	2	Colorectal
WAS	1058delC	P353fs*92	Likely Pathogenic	-	2	Colorectal
PKHD1	11245C>G	P3749A	VUS	-	2	Breast
FANCD2	2035C>T	P679S	VUS	-	2	Melanoma
FGFR4	2081C>T	P694L	VUS	-	2	Stomach
ERBB4	2789C>A	P930H	VUS	Y	2	Stomach
PTCH1	2924C>T	P975L	VUS	-	2	Breast
ARID1A	3196C>T	Q1066*	VUS	-	2	Breast
STK11	475C>T	Q159*	Pathogenic	-	2	Breast
SYNE1	4939C>T	Q1647*	Pathogenic	-	2	Breast
GNA11	626A>T	Q209L	Likely Pathogenic	-	2	Breast
PTEN	892C>T	Q298*	Pathogenic	-	2	Lung
EPHA7	1655A>G	Q552R	VUS	-	2	Melanoma
ARID1A	2395C>T	Q799*	VUS	-	2	Breast
AKT1	235C>A	Q79K	Pathogenic	-	2	Stomach
DDR2	314G>A	R105H	VUS	-	2	Breast, Lung
FANCA	3250C>T	R1084C	VUS	-	2	Stomach
PIK3CA	344G>T	R115L	Pathogenic	Y	2	Melanoma
SMARCA4	3574C>T	R1192C	VUS	-	2	Oesophagus
KDM5C	3761G>A	R1254H	VUS	-	2	HeadandNeck
MAP2K4	400C>T	R134W	VUS	-	2	Kidney
KDM5C	4393C>T	R1465W	VUS	-	2	Gallbladder
CREBBP	4687A>T	R1563W	VUS	-	2	Breast
TP53	472C>T	R158C	Pathogenic	-	2	Stomach
VHL	481C>T	R161*	Pathogenic	-	2	CNS
MYH9	5176C>G	R1726G	Likely Pathogenic	-	2	Breast
TP53	524G>T	R175L	Pathogenic	Y	2	Breast
PPP2R1A	548G>A	R183Q	VUS	-	2	Colorectal
MLL	5572C>T	R1858*	Pathogenic	-	2	Breast
MTOR	5668C>T	R1890C	VUS	-	2	Endometrium
GNAS	601C>T	R201C	Pathogenic	-	2	Breast
TP53	626_627delGA	R209fs*6	Pathogenic	-	2	Sarcoma, Breast
TP53	637C>T	R213*	Pathogenic	-	2	Stomach
CDK6	641G>A	R214H	VUS	-	2	Breast
NOTCH1	649C>T	R217W	VUS	-	2	Stomach
NOTCH2	6892C>T	R2298W	VUS	-	2	Endometrium
MLL3	7163G>A	R2388H	VUS	-	2	Stomach
TP53	742C>T	R248W	Pathogenic	-	2	Stomach
RB1	763C>T	R255*	Pathogenic	-	2	Breast
BCL11A	833G>A	R278H	VUS	-	2	Breast
PTEN	1004G>A	R335Q	Likely Pathogenic	-	2	Endometrium
RPS6KA2	1006C>T	R336W	VUS	-	2	HeadandNeck
TP53	1024C>T	R342*	Pathogenic	-	2	Kidney
FANCC	1082G>A	R361Q	VUS	-	2	Breast
ETV1	1181G>A	R394H	VUS	-	2	Stomach
FANCA	1237C>T	R413C	VUS	-	2	Breast
SMAD4	1258C>T	R420C	Pathogenic	-	2	Breast
ERCC3	1273C>T	R425*	Pathogenic	-	2	Breast
FANCA	1303C>T	R435C	Likely Pathogenic	-	2	Cervix, Lung
FBXW7	1322G>A	R441Q	VUS	-	2	Endometrium
LCK	133C>T	R45W	VUS	-	2	Kidney
SMAD4	1487G>A	R496H	Pathogenic	-	2	Breast
ERG	170G>A	R57H	VUS	-	2	Endometrium
TP53	193A>T	R65*	Pathogenic	-	2	Endometrium
FBXW7	2065C>T	R689W	VUS	-	2	Stomach
NF1	2159G>A	R720Q	Likely Pathogenic	-	2	Cervix
RB1	211_212delAG	R73fs	Pathogenic	-	2	Gallbladder, Colorectal
ERBB4	2344C>T	R782W	VUS	-	2	HeadandNeck
PIK3CA	263G>A	R88Q	Pathogenic	Y	2	Gallbladder, Sarcoma
RET	2735G>A	R912Q	Likely Pathogenic	-	2	Colorectal
TP53	362delC	S121fs	Pathogenic	-	2	Kidney
ARID1A	4170C>T	S1390S	VUS	-	2	Cervix
RRM1	725C>G	S242C	VUS	-	2	Ovary, Sarcoma
SOX11	1305C>T	S435S	VUS	-	2	HeadandNeck
ESR1	1387T>C	S463P	Likely Pathogenic	-	2	Endometrium
CDK12	1460C>T	S487F	VUS	-	2	Lung
SYNE1	20288C>T	S6763L	VUS	-	2	Endometrium
RB1	2420C>G	S807*	Pathogenic	-	2	Stomach
GRM8	2467A>G	S823G	VUS	-	2	Breast
ATRX	4862C>T	T1621M	Likely Pathogenic	-	2	Endometrium
EPHB1	1008G>A	T336T	Likely Benign	-	2	HeadandNeck
TSHR	1537A>C	T513P	VUS	-	2	Breast
NOTCH3	1724C>T	T575M	VUS	-	2	Neuroendocrine
XPO1	2051C>T	T684I	VUS	-	2	Endometrium
GNA11	255C>T	T85T	Likely Benign	-	2	Lung
AKT3	257C>T	T86I	VUS	-	2	Melanoma
SMARCA4	3017T>G	V1006G	VUS	-	2	HeadandNeck
KRAS	40G>A	V14I	Pathogenic	-	2	Breast
TP53	470T>C	V157A	Likely Pathogenic	-	2	Breast, CNS
ATRX	5870delT	V1957fs*25	Likely Pathogenic	-	2	Lung, Breast
NOTCH1	7039G>A	V2347I	VUS	-	2	Breast
IKBKB	722T>A	V241E	VUS	-	2	Lung, Liver
TP53	814G>T	V272L	Pathogenic	-	2	Cervix
BRAF	1799_1800delTGinsAT	V600D	Pathogenic	Y	2	Melanoma
JAK2	1851C>T	V617V	VUS	-	2	Mesothelioma, Colorectal
ERBB2	2524G>A	V842I	Pathogenic	Y	2	Breast
ATM	5385G>A	W1795*	Pathogenic	Y	2	Stomach
NOTCH1	2235G>A	W745*	Pathogenic	-	2	Endometrium
MYH9	579C>T	Y193Y	Likely Benign	-	2	Lung
TP53	700T>A	Y234N	Pathogenic	-	2	HeadandNeck
CDKN2A	132C>A	Y44*	Pathogenic	-	2	Lung
ESR1	1609T>G	Y537D	VUS	-	2	Lung
ESR1	1610A>C	Y537S	Pathogenic	Y	2	Breast
BCL11A	565G>A	A189T	VUS	-	1	Gallbladder
ATM	607G>A	D203N	VUS	-	1	Endometrium
CDK6	565G>A	E189K	VUS	-	1	Gastroesophagealjunction
MTOR	862G>A	E288K	VUS	-	1	Sarcoma
PBRM1	862G>A	E288K	VUS	-	1	Oesophagus
PTCH1	398G>A	G133E	VUS	-	1	Sarcoma
AR	1187G>A	G396D	Likely Pathogenic	-	1	Endometrium
ESR1	16C>T	H6Y	VUS	-	1	Pancreas
ERBB4	3584C>T	P1195L	VUS	Y	1	Endometrium
NF1	844C>T	Q282*	Pathogenic	-	1	Breast
JAK3	1732C>T	Q578*	Pathogenic	-	1	Breast
SOCS1	16C>T	Q6*	VUS	-	1	Ovary
NRAS	182A>T	Q61L	Pathogenic	-	1	Pancreas
RB1	752G>A	R251Q	VUS	-	1	Sarcoma
GATA2	1187G>A	R396Q	Pathogenic	-	1	Endometrium
PKHD1	1691G>A	R564Q	VUS	-	1	Colorectal
TET2	1691G>A	W564*	Pathogenic	-	1	Lung
ACVR2A	1216+8delA	---	VUS	-	1	Sarcoma
APC	423-1G>A	---	Pathogenic	-	1	Ovary
APC	835-8A>G	---	Pathogenic	-	1	Sarcoma
ATM	3285-9delT	---	Benign	-	1	Sarcoma
ATM	4236+1G>A	---	Pathogenic	-	1	Cervix
ATM	8585-1G>A	---	Pathogenic	-	1	Melanoma
ATR	5739-11_5739-4delACTTCCTT	---	VUS	-	1	Lung
ATRX	6849+2T>C	---	Pathogenic	-	1	Oesophagus
BRCA2	7436-1G>A	---	Pathogenic	-	1	Endometrium
CDH1	832+1G>A	---	Pathogenic	-	1	Sarcoma
CDKN2A	151-4G>C	---	VUS	-	1	Lung
DST	4831-2581G>A	---	Likely Benign	-	1	Breast
EPHA7	2111-9delT	---	VUS	-	1	Endometrium
ERG	-12C>G	---	VUS	-	1	Sarcoma
MARK4	1877+211C>T	---	VUS	-	1	Sarcoma
MLH1	381-1G>A	---	Pathogenic	-	1	Breast
MLL2	3906+1G>A	---	Pathogenic	-	1	Cervix
MUC1	-4C>T	---	VUS	-	1	Lung
NF1	7189+8delA	---	VUS	-	1	Sarcoma
NUP98	785-19_785-9del	---	VUS	-	1	Colorectal
PBRM1	3459-1G>T	---	VUS	-	1	Lung
PBRM1	996-6T>A	---	VUS	-	1	Breast
PDGFRB	3359C>G	---	VUS	-	1	Breast
PTEN	493-12delT	---	VUS	-	1	Breast
RB1	608-1delG	---	Likely Pathogenic	-	1	Stomach
ROS1	1165-3delT	---	VUS	-	1	Skin
SDHA	456+9C>T	---	VUS	-	1	Skin
SYNE1	20712+2T>C	---	Pathogenic	-	1	Breast
SYNE1	22495-10delT	---	VUS	-	1	Gallbladder
SYNE1	23020-2A>G	---	Pathogenic	-	1	Kidney
TERT	-146C>T	---	Likely Pathogenic	Y	1	Sarcoma
TERT	-57A>C	---	VUS	-	1	Ovary
TP53	375+13GTCAGTTGCCCTG>G	---	Likely Pathogenic	-	1	Sarcoma
TP53	375+2_375+13delTCAGTTGCCCTG	---	Likely Pathogenic	-	1	Gastroesophagealjunction
TP53	673-19G>A	---	Likely Benign	-	1	Lung
FANCA	1806G>A	(A602A)	Likely Benign	-	1	Colorectal
MET	3790C>T	1264S	Likely Pathogenic	-	1	Gallbladder
TRIM33	2132delC	711fs	VUS	-	1	Cervix
CD79A	28G>A	A10T	VUS	-	1	Lung
EGFR	353C>T	A118V	VUS	-	1	Breast
LCK	357G>A	A119A	VUS	-	1	Melanoma
KDM5C	3791C>T	A1264V	VUS	-	1	Breast
ATR	3798C>T	A1266A	VUS	-	1	Sarcoma
ATR	4217C>T	A1406V	VUS	-	1	Gallbladder
PHOX2B	419C>T	A140V	Likely Pathogenic	-	1	Lung
MN1	471G>A	A157A	VUS	-	1	Breast
TP53	475G>C	A159	Pathogenic	-	1	Kidney
AKAP9	493G>A	A165T	VUS	-	1	Ovary
MSH6	523G>A	A174T	VUS	-	1	Oesophagus
RUNX1	559G>A	A187T	Likely Benign	-	1	Breast
EPHB1	638C>A	A213E	VUS	-	1	Breast
ESR1	669C>T	A223A	VUS	-	1	Lung
GNAS	775G>A	A259T	VUS	-	1	Colorectal
TP53	826_827delGCinsTT	A276F	VUS	-	1	Sarcoma
TP53	826G>T	A276S	Pathogenic	-	1	Lung
PBX1	938C>T	A313V	VUS	-	1	Stomach
MSH2	984C>T	A328A	Likely Benign	-	1	Melanoma
GATA2	1033G>A	A345T	VUS	-	1	Colorectal
PRKDC	11476C>T	A3825V	VUS	-	1	Liver
WT1	1180G>A	A394T	VUS	-	1	SmallBowel
TCF7L2	1256C>T	A419V	VUS	-	1	Breast
PAX7	1281C>T	A427A	VUS	-	1	Oesophagus
WAS	1299G>A	A433A	Likely Benign	-	1	Gastroesophagealjunction
FLT3	1548A>G	A516A	VUS	-	1	Breast
GATA1	163G>A	A55T	VUS	-	1	Sarcoma
AFF3	1789G>A	A597T	VUS	-	1	PNET
TSC2	1867G>T	A623S	VUS	-	1	Sarcoma
MAGEA1	187G>A	A63T	Likely Benign	-	1	Thymus
PTPRD	2065G>A	A689T	VUS	-	1	Colorectal
SH2D1A	205G>A	A69T	VUS	-	1	Gastroesophagealjunction
IRS2	2102_2104dupCCG	A701_V702insA	VUS	-	1	Liver
EGFR	2248G>C	A750P	Pathogenic	-	1	Sarcoma
CBL	2269G>A	A757T	Likely Benign	-	1	Lung
PTPRT	2378C>T	A793V	VUS	-	1	Breast
SYNE1	23875G>A	A7959T	VUS	-	1	Colorectal
NOTCH4	245C>T	A82V	VUS	-	1	Gallbladder
KDM5C	2783C>T	A928V	VUS	-	1	Ovary
MET	3374G>A	C1125Y	Likely Pathogenic	-	1	Colorectal
CREBBP	3882C>T	C1294C	VUS	-	1	Breast
TP53	527G>T	C176F	Pathogenic	-	1	Lung
TP53	713G>T	C238F	Pathogenic	-	1	Colorectal
TP53	725G>T	C242F	Pathogenic	-	1	CNS
NSD1	1025G>A	C342Y	VUS	-	1	Sarcoma
GUCY1A2	1089C>T	C363C	VUS	-	1	Breast
CBL	1202G>A	C401Y	VUS	-	1	Endometrium
MUC1	1237_1240delTGTC	C413fs	VUS	-	1	CNS
WT1	1405T>A	C469S	VUS	-	1	Sarcoma
BTK	1442G>A	C481Y	Likely Pathogenic	-	1	Sarcoma
EGFR	1605C>T	C535C	VUS	-	1	Stomach
LPP	1707C>T	C569C	VUS	-	1	Ovary
TNFAIP3	1986C>T	C662C	VUS	-	1	Colorectal
MAGI1	3140A>C	D1019A	VUS	-	1	Sarcoma
RET	3090C>T	D1030D	Likely Benign	-	1	Melanoma
RET	3337G>C	D1113H	VUS	-	1	Cervix
NOTCH2	3451G>A	D1151N	VUS	-	1	Colorectal
CREBBP	3468C>T	D1156D	VUS	-	1	Sarcoma
ATRX	3490G>A	D1164N	VUS	-	1	Ovary
MET	367G>A	D123N	VUS	-	1	Breast
DCC	4270G>A	D1424N	VUS	-	1	Lung
FLI1	463G>A	D155N	VUS	-	1	Sarcoma
NUP98	4966G>C	D1656H	VUS	-	1	Kidney
RNF43	504C>T	D168D	VUS	-	1	Oesophagus
TAL1	538G>A	D180N	VUS	-	1	Thymus
ATM	5558A>T	D1853V	Benign	-	1	Breast
AFF1	52G>A	D18N	VUS	-	1	Colorectal
ATRX	5773G>A	D1925N	VUS	-	1	Cervix
TP53	681dupT	D228*	Pathogenic	-	1	Sarcoma
MAP2K4	686A>G	D229G	VUS	-	1	Sarcoma
NF1	868G>C	D290H	Likely Pathogenic	-	1	Cervix
IKZF1	4G>A	D2N	VUS	-	1	Lung
FLT3	970G>A	D324N	Benign	-	1	Thymus
IL7R	1092T>G	D364E	Benign	-	1	Gallbladder
CDH2	1278T>G	D426E	VUS	-	1	Sarcoma
ERCC3	1421dupA	D474fs	Pathogenic	-	1	Colorectal
SMARCA4	14delA	D5fs	Likely Pathogenic	-	1	Sarcoma
CSMD3	1819G>A	D607N	VUS	-	1	Endometrium
ITGB3	1959C>T	D653D	VUS	-	1	Cervix
SYNE1	19800C>T	D6600D	Likely Benign	-	1	Sarcoma
CDKN2A	220G>T	D74Y	Pathogenic	-	1	Lung
JAK1	246C>T	D82D	Likely Benign	-	1	Mesothelioma
EPHB4	2531A>C	D844A	VUS	-	1	Sarcoma
EPHB4	2565C>T	D855D	VUS	-	1	Lung
PIK3CG	2652C>T	D884D	VUS	-	1	Lung
PTPRD	318A>T	E106D	VUS	-	1	Sarcoma
ERBB4	3300G>A	E1100E	VUS	Y	1	Thymus
KAT6B	3289_3294delGAAGAA	E1103_E1104del	Likely Benign	-	1	Lung
ABL1	3345G>A	E1115E	VUS	-	1	Breast
RECQL4	3458_3460delGAG	E1153del	VUS	-	1	Pancreas
SYNE1	3579A>C	E1193D	VUS	-	1	Sarcoma
CDKN2A	358G>T	E120*	Pathogenic	-	1	Kidney
CARD11	400G>A	E134K	VUS	-	1	Colorectal
STK11	412G>T	E138*	Pathogenic	-	1	Pancreas
ARID1A	4624G>A	E1542K	Likely Pathogenic	-	1	Colorectal
TLX1	649G>T	E217*	VUS	-	1	Kidney
DNMT3A	89A>C	E30A	VUS	-	1	Sarcoma
SYNE1	9577G>A	E3193K	VUS	-	1	Sarcoma
ITGB2	1003G>A	E335K	VUS	-	1	Sarcoma
MLL3	11614G>A	E3872K	VUS	-	1	Sarcoma
ATR	1226A>G	E409G	VUS	-	1	Breast
DNMT3A	120G>A	E40E	Likely Benign	-	1	Sarcoma
EP400	1296G>A	E432E	VUS	-	1	Ovary
PIK3CA	1357G>C	E453Q	Pathogenic	-	1	Breast
BMPR1A	1402G>A	E468K	VUS	-	1	Lung
ITGB3	1531G>A	E511K	VUS	-	1	Sarcoma
BLNK	183G>A	E61E	VUS	-	1	Sarcoma
TPR	2001G>T	E667D	VUS	-	1	Lung
RECQL4	208G>A	E70K	VUS	-	1	Sarcoma
RET	2200G>A	E734K	Likely Pathogenic	-	1	Breast
PTEN	217G>A	E73K	VUS	-	1	Breast
TAF1L	2218G>A	E740K	VUS	-	1	Ovary
ERBB2	2324_2325insATACGTGATGGC	E770_A771insAYVM	Pathogenic	-	1	Skin
MLL3	232_233delGA	E78fs*17	VUS	-	1	Colorectal
TET2	241G>C	E81Q	VUS	-	1	Colorectal
AR	2692G>T	E898*	Pathogenic	-	1	Lung
ROS1	2755G>A	E919K	VUS	-	1	Lung
NUMA1	280G>A	E94K	VUS	-	1	Sarcoma
CARD11	2851G>A	E951K	VUS	-	1	Sarcoma
BRCA1	2884G>A	E962K	VUS	-	1	SmallBowel
EPHB6	2956G>C	E986Q	VUS	-	1	Kidney
TP53	322_323insGAAA	F109fs	Pathogenic	-	1	Breast
NUP214	4121T>G	F1374C	VUS	-	1	Gastroesophagealjunction
FAM123B	477T>G	F159L	Benign	-	1	Lung
NF1	6946T>C	F2316L	Likely Pathogenic	-	1	Breast
MAP2K4	777C>T	F248F	VUS	-	1	Lung
FANCA	897C>T	F299F	Likely Benign	-	1	Sarcoma
MAP2K2	169T>C	F57L	Likely Pathogenic	-	1	Breast
PTPRT	1990T>G	F664V	VUS	-	1	Thymus
TAF1L	2049delT	F683fs	VUS	-	1	Colorectal
ZNF521	2163C>T	F721F	Likely Benign	-	1	Sarcoma
EPHA3	2402T>A	F801Y	VUS	-	1	Liver
FGFR1	307G>A	G103R	VUS	-	1	Kidney
NOTCH3	3461G>A	G1154E	VUS	-	1	Breast
SOCS1	364G>A	G122R	VUS	-	1	Kidney
ARID1A	3793G>A	G1265S	VUS	-	1	Breast
PTEN	386G>A	G129E	Pathogenic	-	1	Kidney
KRAS	35G>A	G12D	Pathogenic	Y	1	Breast
ALK	4480G>A	G1494R	Likely Benign	-	1	Sarcoma
ATM	4756G>A	G1586R	VUS	-	1	Lung
ATRX	4790_4791delGCinsTT	G1597V	Likely Pathogenic	-	1	Melanoma
KRAS	43G>A	G15S	Likely Pathogenic	-	1	Sarcoma
TGM7	553G>A	G185R	VUS	-	1	Lung
POU5F1	52G>C	G18R	VUS	-	1	Breast
AXL	587G>A	G196E	VUS	-	1	Sarcoma
PTEN	626G>A	G209E	VUS	-	1	Sarcoma
PKHD1	7482A>T	G2494G	Benign	-	1	Breast
CYP2D6	852G>A	G284G	VUS	-	1	Colorectal
TCF12	979G>A	G327R	VUS	-	1	Sarcoma
ARID1A	1043_1044insAGCTGCGGCGGCGGC	G338_A339insAAAAA	VUS	-	1	Lung
CTNNB1	100G>C	G34R	Pathogenic	-	1	Endometrium
NOTCH3	105G>C	G35G	VUS	-	1	Sarcoma
PTEN	106G>A	G36R	VUS	-	1	Breast
PIK3C2B	1117G>T	G373W	VUS	-	1	Lung
TNK2	1195G>A	G399S	VUS	-	1	Melanoma
ETS1	1307G>T	G436V	VUS	-	1	Colorectal
RET	1387G>A	G463R	VUS	-	1	Colorectal
DST	14361_14362delAG	G4788fs*5	Pathogenic	-	1	Gallbladder
EPHA3	1705G>T	G569C	VUS	-	1	Lung
ADAMTS20	1722C>A	G574G	VUS	-	1	SmallBowel
FLT3	1747G>A	G583S	VUS	-	1	Vault
NOTCH3	1781G>A	G594D	VUS	-	1	Sarcoma
ASXL1	1934delG	G645fs	Pathogenic	-	1	Stomach
DNMT3A	2095G>A	G699S	VUS	-	1	Lung
COL1A1	2155G>A	G719S	Likely Pathogenic	-	1	Breast
NOTCH2	2252G>A	G751D	VUS	-	1	Colorectal
ARID1A	2332G>A	G778R	VUS	-	1	Colorectal
ERBB2	2443G>A	G815R	VUS	-	1	Melanoma
ERBB4	2638G>A	G880R	VUS	-	1	Sarcoma
ZNF521	2893G>A	G965R	VUS	-	1	Endometrium
FGFR2	288C>T	G96G	VUS	-	1	Sarcoma
ERG	294G>A	G98G	VUS	-	1	HeadandNeck
PIK3CA	3143A>G	H1048R	Likely Pathogenic	-	1	Breast
PIK3CA	3193C>T	H1065Y	VUS	-	1	Endometrium
ZNF521	3820C>A	H1274N	VUS	-	1	Vault
SETD2	4645C>A	H1549N	VUS	-	1	Pancreas
PIK3R1	540C>T	H180H	Likely Benign	-	1	Colorectal
NOTCH2	6094C>A	H2032N	Likely Benign	-	1	Sarcoma
LRP1B	126C>T	H42H	Likely Benign	-	1	Breast
GATA3	1303dupC	H435fs*73	Pathogenic	-	1	Melanoma
PTPN11	1330C>T	H444Y	VUS	-	1	Endometrium
BRCA1	1535_1541delTTCATCC	H513fs	Likely Pathogenic	Y	1	Lung
ATRX	2595C>G	H865Q	Likely Benign	-	1	Breast
NUP98	2914C>T	H972Y	VUS	-	1	Breast
PDE4DIP	3219C>T	I1073I	Likely Benign	-	1	SmallBowel
NF2	392_395delTCTA	I131fs	Likely Pathogenic	-	1	Endometrium
HRAS	426C>T	I142I	Likely Benign	-	1	Breast
PLEKHG5	497T>C	I166T	Benign	-	1	Endometrium
NF1	5571C>T	I1857I	Likely Benign	-	1	Cervix
CHEK2	609A>G	I203M	VUS	-	1	Ovary
MLL	6249C>G	I2083M	VUS	-	1	Lung
NF1	7689C>T	I2563I	VUS	-	1	Sarcoma
SDHD	91A>G	I31V	VUS	-	1	Sarcoma
PIK3CA	1173A>G	I391M	Benign	-	1	Gastroesophagealjunction
LIFR	1267A>G	I423V	Likely Benign	-	1	Breast
LRP1B	1308C>T	I436I	VUS	-	1	Oesophagus
TSC2	1468A>C	I490L	VUS	-	1	Ovary
NOTCH2	1644C>T	I548I	Likely Benign	-	1	Breast
FLT4	1662C>T	I554I	Likely Benign	-	1	Thymus
EPHA7	1671C>T	I557I	VUS	-	1	Breast
IDH1	13delA	I5fs*7	VUS	Y	1	Gallbladder
JAK2	2696T>C	I899T	VUS	-	1	Liver
APC	3926delA	K1310fs	Pathogenic	-	1	Ovary
FOXP4	793delC	K267fs	VUS	-	1	Breast
PAK3	842A>G	K281R	VUS	-	1	Colorectal
TP53	962_963delAA	K321fs	Pathogenic	-	1	Melanoma
MPL	1063A>G	K355E	Benign	-	1	Breast
CBL	1144A>G	K382E	Pathogenic	-	1	Oesophagus
EGFR	2124G>T	K708N	Likely Pathogenic	-	1	Lung
NTRK3	2237A>C	K746T	VUS	-	1	Cervix
BIRC3	314T>C	L105S	VUS	-	1	Melanoma
FANCA	336C>T	L112L	VUS	-	1	Ovary
ASXL1	4183C>G	L1395V	VUS	-	1	Liver
MYH9	4856T>C	L1619P	VUS	-	1	Gallbladder
TLR4	583T>G	L195V	VUS	-	1	Breast
MTOR	6574C>G	L2192V	Likely Pathogenic	-	1	Breast
LRP1B	6604C>T	L2202F	VUS	-	1	Sarcoma
DICER1	688C>T	L230F	VUS	-	1	Lung
PTEN	740_741insT	L247Ffs*6	Pathogenic	-	1	Ovary
PTEN	740dupT	L247Ffs*6	Pathogenic	-	1	Endometrium
ATM	7468C>T	L2490F	VUS	-	1	Sarcoma
PRDM1	86T>A	L29*	VUS	-	1	Melanoma
GRM8	1246C>T	L416L	VUS	-	1	Liver
PIK3R1	1346_1354delTACATGAAT	L449_E451del	Likely Pathogenic	-	1	Skin
PALB2	1352T>A	L451*	Pathogenic	-	1	Lung
SEPT9	156C>T	L52L	VUS	-	1	Lung
KDR	1665G>T	L555F	VUS	-	1	CNS
RUNX1	167T>C	L56S	Likely Benign	-	1	Lung
NF1	1876delC	L626fs	Likely Pathogenic	Y	1	Breast
EPHA3	1925T>G	L642R	VUS	-	1	Colorectal
PTPN11	229T>G	L77V	VUS	-	1	Lung
SYNE1	24446T>G	L8149R	VUS	-	1	Endometrium
SLX4	4671dupA	Lys1557ins	---	-	1	Breast
AFF3	3204G>A	M1068I	VUS	-	1	Lung
CSF1R	872T>C	M291T	VUS	-	1	Breast
MYH11	906G>A	M302I	VUS	-	1	Pancreas
MLL2	12002dupT	M4001fs	Pathogenic	-	1	Cervix
PTPRD	1371G>A	M457I	VUS	-	1	SmallBowel
CBL	1407G>A	M469I	VUS	-	1	Breast
BCL11B	189G>A	M63I	VUS	-	1	Gallbladder
PTPN11	244A>G	M82V	VUS	-	1	Gastroesophagealjunction
ERCC5	3420T>A	N1140K	VUS	-	1	Lung
CASC5	5669delA	N1890fs*8	Likely Pathogenic	-	1	Sarcoma
NIN	6355A>C	N2119H	VUS	-	1	Gallbladder
TP53	703A>G	N235D	Likely Pathogenic	-	1	Lung
PHOX2B	906C>T	N302N	VUS	-	1	Breast
NOTCH3	1635C>T	N545N	Likely Benign	-	1	Breast
ALK	1689C>T	N563N	Likely Benign	-	1	Breast
CRTC1	1890C>T	N630N	VUS	-	1	Kidney
SETD2	2155A>G	N719D	VUS	-	1	Sarcoma
FGFR2	2180A>G	N727S	VUS	-	1	Lung
CDH1	2253C>T	N751N	Benign	-	1	Colorectal
IRS2	3248C>T	P1083L	VUS	-	1	Lung
PTCH1	3516C>T	P1106P	Likely Benign	-	1	Ovary
CIC	3385C>T	P1129S	VUS	-	1	Sarcoma
IRF4	363G>A	P121P	VUS	-	1	Breast
NUP214	4388C>T	P1463L	VUS	-	1	Sarcoma
NOTCH1	4921C>T	P1641S	VUS	-	1	Breast
SMARCA4	512C>T	P171L	VUS	-	1	Ovary
CDH5	541C>T	P181S	VUS	-	1	Oesophagus
CEBPA	564_566delGCC	P189del	Pathogenic	-	1	Breast
CREBBP	5837delC	P1946fs*30	VUS	-	1	Breast
GATA1	583C>T	P195S	VUS	-	1	Lung
IGF2R	6424C>T	P2142S	VUS	-	1	Lung
PDGFB	657C>A	P219P	Benign	-	1	Pancreas
TP53	668C>T	P223L	Pathogenic	-	1	Kidney
NOTCH1	6811C>T	P2271S	VUS	-	1	Lung
TRRAP	7224G>A	P2408P	VUS	-	1	Breast
RB1	748C>T	P250S	VUS	-	1	Sarcoma
RUNX1T1	866C>T	P289L	VUS	-	1	Skin
RET	960C>T	P320P	Likely Benign	-	1	Sarcoma
PAX8	1116C>T	P346L	VUS	-	1	Cervix
WAS	1054delC	P353fs	Likely Pathogenic	-	1	Colorectal
PRKDC	1115C>T	P372L	VUS	-	1	Endometrium
EGFR	1118C>T	P373L	VUS	-	1	Breast
AR	1174C>T	P392S	Likely Benign	-	1	Sarcoma
PAK3	115C>G	P39A	VUS	-	1	Sarcoma
POLE	1306C>T	P436S	VUS	-	1	Sarcoma
TBX22	1408C>T	P470S	VUS	-	1	Lung
TCF7L2	1483C>G	P495A	VUS	-	1	Endometrium
EP400	1629C>T	P543P	Likely Benign	-	1	Lung
COL1A1	1667delC	P556fs*24	Likely Pathogenic	-	1	Lung
AR	1666C>T	P556S	Likely Pathogenic	-	1	Colorectal
PIK3R2	1695G>A	P565P	VUS	-	1	Ovary
ERBB4	1847C>T	P616L	VUS	-	1	Ovary
CDH2	1852C>T	P618S	VUS	-	1	Oesophagus
TAF1L	1912C>T	P638S	VUS	-	1	Breast
PIK3C2B	2147delC	P716fs*32	VUS	-	1	Ovary
TP53	214C>G	P72A	VUS	-	1	Cervix
SOX11	216G>A	P72P	VUS	-	1	Breast
FGFR2	242C>T	P81L	VUS	-	1	Cervix
KIT	2621C>T	P874L	VUS	-	1	Sarcoma
CDK12	2672C>T	P891L	Likely Pathogenic	-	1	Breast
RET	2976G>A	P992P	Likely Benign	-	1	Sarcoma
RUNX1T1	1458C>T	pD486D	VUS	-	1	Pancreas
FAM123B	3057A>G	Q1019Q	Benign	-	1	Colorectal
IRS2	3160C>T	Q1054*	Pathogenic	-	1	Cervix
APC	3391C>T	Q1131*	Pathogenic	-	1	Breast
JAK1	3427C>T	Q1143*	VUS	-	1	Skin
NOTCH1	3463C>T	Q1155*	Pathogenic	-	1	Sarcoma
APC	4132C>T	Q1378*	Pathogenic	-	1	Stomach
APC	4216C>T	Q1406*	Pathogenic	-	1	Melanoma
APC	4438C>T	Q1480*	Pathogenic	-	1	Thymus
TAF1	5118G>A	Q1706Q	VUS	-	1	Lung
NUP214	5167C>G	Q1723E	VUS	-	1	Sarcoma
BRCA1	512_513insT	Q172fs	Pathogenic	-	1	Gallbladder
EZH2	538C>G	Q180E	VUS	-	1	Sarcoma
IDH1	592C>T	Q198*	VUS	-	1	Sarcoma
GNAQ	625C>A	Q209K	VUS	-	1	Colorectal
CREBBP	6370C>T	Q2124*	VUS	-	1	Sarcoma
ARID1A	6382C>T	Q2128*	Pathogenic	-	1	HeadandNeck
BRAF	785A>G	Q262R	Likely Pathogenic	-	1	Lung
RAD51C	799C>T	Q267*	Likely Pathogenic	-	1	Gallbladder
MYH11	1048C>G	Q350E	VUS	-	1	Stomach
AKAP9	11229delG	Q3746fs	Likely Pathogenic	-	1	Lung
SYNE1	13060C>T	Q4354*	Pathogenic	-	1	Lung
RECQL4	1412A>C	Q471P	VUS	-	1	Lung
TNFAIP3	1507C>T	Q503*	Pathogenic	-	1	Sarcoma
MN1	1605G>A	Q535Q	VUS	-	1	Lung
AR	1670A>G	Q557R	Likely Pathogenic	-	1	Lung
NRAS	181C>A	Q61K	Pathogenic	Y	1	Breast
ARID2	2086C>T	Q696*	VUS	-	1	Lung
ARID1A	2123A>C	Q708P	Likely Benign	-	1	Colorectal
DICER1	21A>G	Q7Q	VUS	-	1	Colorectal
NOTCH3	2542C>T	Q848*	VUS	-	1	Pancreas
XPO1	2746C>G	Q916E	VUS	-	1	Endometrium
TRIP11	2982dupT	Q995fs*9	Likely Pathogenic	-	1	Pancreas
SMARCA4	3127C>T	R1043W	VUS	-	1	Endometrium
LRP1B	3215G>A	R1072H	VUS	-	1	Cervix
MARK4	322C>T	R108C	VUS	-	1	Sarcoma
SMARCA4	3469C>T	R1157W	VUS	-	1	Gallbladder
MAGI1	3592C>T	R1198C	VUS	-	1	Sarcoma
CSMD3	3637C>T	R1213*	VUS	-	1	Breast
PTPRT	3677G>A	R1226Q	VUS	-	1	Sarcoma
DCC	3839G>A	R1280Q	VUS	-	1	Liver
SYNE1	3997C>T	R1333C	VUS	-	1	Sarcoma
AURKB	415C>T	R139C	VUS	-	1	Sarcoma
NF1	4525C>T	R1509C	Likely Pathogenic	-	1	Breast
POLE	4555C>T	R1519C	VUS	-	1	Breast
ATM	458G>A	R153K	VUS	-	1	Breast
TP53	466delC	R156fs*14	Pathogenic	-	1	Sarcoma
TRIP11	4753C>T	R1585C	VUS	-	1	Breast
TP53	473G>A	R158H	Pathogenic	-	1	Liver
SMARCA4	4918C>T	R1640W	VUS	-	1	Breast
MYH9	493C>T	R165*	Pathogenic	-	1	Gallbladder
NOTCH2	5180G>A	R1727H	VUS	-	1	Lung
PTPRD	5188C>T	R1730W	VUS	-	1	Kidney
ATRX	5215C>T	R1739*	Pathogenic	-	1	Prostate
NSD1	5332C>T	R1778*	VUS	-	1	Sarcoma
ATR	5440delA	R1814fs*10	Likely Pathogenic	-	1	Cervix
PDE4DIP	5564G>A	R1855H	VUS	-	1	Lung
RARA	575G>A	R192H	VUS	-	1	Sarcoma
NOTCH3	5941C>T	R1981C	VUS	-	1	Breast
POLE	6049C>T	R2017C	VUS	-	1	Lung
NSD1	6116G>A	R2039H	VUS	-	1	Melanoma
CREBBP	6451C>T	R2151W	VUS	-	1	Ovary
CSMD3	6503G>A	R2168Q	VUS	-	1	Lung
FGFR1	660C>T	R220R	VUS	-	1	Liver
LPHN3	671G>A	R224H	VUS	-	1	Sarcoma
MLH1	676C>T	R226*	Pathogenic	-	1	Mesothelioma
NOTCH1	6814C>T	R2272C	VUS	-	1	Sarcoma
ATM	67C>T	R23*	Pathogenic	-	1	Breast
RUNX1	695G>T	R232L	VUS	-	1	SmallBowel
NOTCH2	709C>T	R237W	VUS	-	1	Breast
TP53	743G>T	R248Q	Pathogenic	-	1	Stomach
BRCA2	7481G>A	R2494Q	VUS	-	1	Melanoma
GATA1	758G>A	R253Q	VUS	-	1	Breast
ITGA10	791G>A	R264Q	VUS	-	1	Gallbladder
PER1	821G>A	R274H	VUS	-	1	Sarcoma
TP53	867_868insTC	R290fs	Pathogenic	-	1	Sarcoma
RPS6KA2	902G>A	R301Q	VUS	-	1	Skin
NF1	910C>T	R304*	Pathogenic	-	1	Thymus
PIM1	913C>T	R305C	VUS	-	1	Breast
ARID2	940C>A	R314S	VUS	-	1	Breast
DNMT3A	958C>T	R320*	Pathogenic	-	1	Breast
CDH1	1003C>T	R335*	Pathogenic	-	1	Sarcoma
TP53	1009C>T	R337C	Pathogenic	Y	1	Ovary
MARK1	1037G>A	R346Q	VUS	-	1	Breast
PIK3CA	1046G>A	R349Q	Likely Pathogenic	-	1	Sarcoma
TCF3	1111C>T	R371*	VUS	-	1	Breast
MYCN	1118G>A	R373Q	VUS	-	1	Oesophagus
SMARCB1	1120C>T	R374W	VUS	-	1	Lung
CARD11	1130G>A	R377Q	VUS	-	1	Sarcoma
JAK3	1205G>T	R402L	Likely Pathogenic	-	1	Lung
DPYD	1229G>A	R410Q	VUS	-	1	Cervix
THBS1	1235G>A	R412Q	VUS	-	1	Breast
PMS2	1261C>T	R421*	Pathogenic	-	1	Lung
NUMA1	125G>A	R42K	VUS	-	1	HeadandNeck
DST	13049G>A	R4350Q	VUS	-	1	Breast
SMAD4	1333C>T	R445*	Pathogenic	Y	1	Endometrium
SMARCA4	1352G>A	R451H	VUS	-	1	Pancreas
MLL3	13598G>A	R4533Q	VUS	-	1	Lung
NIN	1415G>A	R472H	VUS	-	1	Breast
PIK3CB	142C>T	R48W	VUS	-	1	Melanoma
FBXW7	1513C>G	R505G	VUS	-	1	Cervix
CHEK2	1555C>T	R519*	Pathogenic	-	1	Colorectal
PTPN11	1580G>A	R527H	VUS	-	1	Lung
MLL2	15908G>A	R5303H	VUS	-	1	Lung
BCL9	1681C>T	R561C	VUS	-	1	Colorectal
RNF43	1682G>A	R561Q	VUS	-	1	SmallBowel
AR	1823G>A	R608Q	Likely Pathogenic	-	1	Breast
FOXP1	1855C>T	R619W	VUS	-	1	Stomach
KIT	1901G>A	R634Q	Likely Pathogenic	-	1	Thymus
PML	2008C>T	R670C	VUS	-	1	Sarcoma
SYNE1	20450G>A	R6817Q	VUS	-	1	Breast
NCOA1	2074C>T	R692W	VUS	-	1	Sarcoma
KDM5C	2113C>T	R705C	VUS	-	1	Colorectal
SYNE1	21469C>T	R7157C	VUS	-	1	Melanoma
POLE	2166G>A	R722R	VUS	-	1	Sarcoma
CSF1R	2258G>A	R753Q	VUS	-	1	Sarcoma
TAF1	2308C>T	R770C	VUS	-	1	Sarcoma
MLLT10	2309G>A	R770Q	VUS	-	1	Lung
DCC	2335C>T	R779*	Pathogenic	-	1	Sarcoma
SYNE1	24350G>A	R8117Q	VUS	-	1	Breast
EGFR	2491C>T	R831C	VUS	-	1	Sarcoma
GNAS	2530C>T	R844C	Likely Pathogenic	-	1	Gastroesophagealjunction
LIFR	2579G>A	R860Q	VUS	-	1	Oesophagus
APC	2626C>T	R876*	Pathogenic	-	1	Sarcoma
CDK12	2668C>T	R890C	Likely Pathogenic	-	1	Colorectal
PIK3CD	2781C>T	R927R	VUS	-	1	Sarcoma
CDKN1B	277C>T	R93W	VUS	-	1	Lung
NLRP1	2863C>T	R955C	VUS	-	1	Thymus
ERBB4	284G>A	R95H	VUS	-	1	Sarcoma
KDR	2881C>T	R961W	VUS	-	1	Sarcoma
MUTYH	289C>T	R97*	Pathogenic	-	1	Gastroesophagealjunction
DICER1	3338C>T	S1113F	VUS	-	1	Breast
ALK	3408C>T	S1136S	Benign	-	1	Sarcoma
ERBB3	3440C>T	S1147F	VUS	-	1	Melanoma
FANCI	3464C>G	S1155*	Pathogenic	-	1	Cervix
BRCA2	3515C>T	S1172L	VUS	Y	1	Lung
MAGI1	3635C>G	S1212C	VUS	-	1	Skin
BCR	3722C>T	S1241F	VUS	-	1	Lung
APC	4193G>T	S1398I	VUS	-	1	Thymus
TCF3	416C>T	S139F	VUS	-	1	Lung
ATM	4233C>T	S1411S	VUS	-	1	Sarcoma
SOX11	423C>T	S141S	VUS	-	1	Lung
NUP98	595T>C	S199P	VUS	-	1	Breast
SMAD4	686_687insG	S232fs	Pathogenic	Y	1	Lung
NOTCH2	7163C>T	S2388L	VUS	-	1	Breast
CSMD3	7994C>G	S2665*	VUS	-	1	Pancreas
KDM5C	861G>A	S287S	VUS	-	1	Breast
LRP1B	9026C>T	S3009L	VUS	-	1	Mesothelioma
FANCI	998C>T	S333L	VUS	-	1	Oesophagus
FLI1	1127C>T	S376L	VUS	-	1	CNS
CTNNB1	110C>T	S37F	Pathogenic	-	1	Sarcoma
RARA	1164C>T	S388S	VUS	-	1	CNS
FLT1	1166C>T	S389L	VUS	-	1	Breast
REL	1319C>T	S440L	VUS	-	1	Breast
KAT6B	1352C>T	S451L	VUS	-	1	Liver
FAM123B	1388C>T	S463F	VUS	-	1	Cervix
TBX22	1448C>T	S483F	VUS	-	1	Lung
CHEK2	1496C>T	S499L	VUS	-	1	Sarcoma
NCOA2	1582A>T	S528C	VUS	-	1	Sarcoma
PDGFRA	167G>C	S56T	VUS	-	1	Melanoma
RET	1946C>T	S649L	VUS	-	1	Breast
ITGB2	1958C>T	S653L	VUS	-	1	HeadandNeck
EPHB4	1989C>T	S663S	VUS	-	1	Breast
ATM	2119T>C	S707P	Benign	-	1	Breast
TRRAP	2165C>T	S722F	VUS	-	1	Breast
AURKC	231G>A	S77S	Likely Benign	-	1	Colorectal
FLT3	2417C>T	S806L	VUS	-	1	Melanoma
BCL2L2	248C>T	S83F	VUS	-	1	Breast
ARID2	2588C>G	S863*	VUS	-	1	Ovary
PLCG1	2708C>T	S903L	VUS	-	1	Sarcoma
DCC	2757G>A	S919S	VUS	-	1	Breast
ERBB4	2888G>A	S963N	VUS	-	1	Mesothelioma
FLT3	2978C>T	S993L	VUS	-	1	Vault
AFF1	3146C>T	T1049I	VUS	-	1	Vault
THBS1	3159G>A	T1053T	Likely Benign	-	1	Stomach
PTCH1	3583A>T	T1195S	Benign	-	1	Gallbladder
RUNX1	393T>C	T131T	Likely Benign	-	1	Colorectal
TAF1L	4208C>T	T1403M	VUS	-	1	Thymus
TCF7L2	425C>T	T142I	VUS	-	1	Lung
EP400	4421C>T	T1474M	VUS	-	1	Sarcoma
SETD2	4954delA	T1652fs	Likely Pathogenic	-	1	Liver
PKHD1	5226G>A	T1742T	VUS	-	1	Sarcoma
BRCA1	527C>T	T176M	VUS	-	1	Gallbladder
GATA1	797C>T	T266M	VUS	-	1	Sarcoma
LRP1B	8964T>C	T2988T	VUS	-	1	Lung
MTR	900G>A	T300T	VUS	-	1	Kidney
PTPRD	1026G>A	T342T	Likely Benign	-	1	Breast
ASXL1	1202C>T	T401I	VUS	-	1	Endometrium
BCL11B	1350G>A	T450T	VUS	-	1	Melanoma
JAK2	1541C>T	T514M	VUS	-	1	Sarcoma
IKBKE	1542G>A	T514T	VUS	-	1	Colorectal
RNF213	1821G>A	T607T	VUS	-	1	Breast
MYH11	1925C>T	T642M	VUS	-	1	Sarcoma
BRCA2	2039_2040delCA	T680fs	Likely Pathogenic	-	1	Breast
IGF1R	237G>A	T79T	VUS	-	1	Breast
PIK3CG	2658G>A	T886T	Likely Benign	-	1	Oesophagus
RET	2789C>T	T930M	Likely Pathogenic	-	1	Lung
NOTCH1	2909C>T	T970I	VUS	-	1	Lung
MYH11	2946G>A	T982T	VUS	-	1	Sarcoma
FANCD2	3343G>A	V1115I	VUS	-	1	Melanoma
POLE	4276G>A	V1426I	VUS	-	1	Cervix
BRCA2	5428G>A	V1810I	VUS	-	1	Cervix
PTEN	646G>A	V216M	VUS	-	1	Ovary
STK36	651G>A	V217V	VUS	-	1	Breast
SYNE1	6649G>A	V2217I	VUS	-	1	Breast
IGF2R	6918C>T	V2306V	Likely Benign	-	1	Colorectal
CDKN2A	194-3537_194-3520delTGCGGGCGCTGCTGGAGG	V28_E33del	Likely Pathogenic	-	1	Melanoma
FAM123B	879dupA	V294fs*30	Likely Pathogenic	-	1	Breast
DNMT3A	1015G>A	V339M	VUS	-	1	Pancreas
NOTCH4	1024G>A	V342M	VUS	-	1	Lung
FLT4	1066G>A	V356M	VUS	-	1	Cervix
BCL2	103G>A	V35M	VUS	-	1	Lung
TSC2	1150G>A	V384I	Likely Benign	-	1	Breast
CHEK2	1241_1242insGACTGCTGGAGTTTAGG	V415Tfs*28	Likely Pathogenic	-	1	Breast, Lung
CDH1	1273G>A	V425I	Likely Benign	-	1	Colorectal
FGFR3	2050G>A	V684I	VUS	-	1	Ovary
AR	2191G>A	V731M	Benign	-	1	Melanoma
FAM123B	2275G>A	V759I	VUS	-	1	Kidney
EGFR	2296_2297insTGGCCAGCG	V769_D770insASV	Pathogenic	Y	1	Lung
AR	2668G>A	V890M	Pathogenic	-	1	Sarcoma
LIFR	2986G>A	V996I	VUS	-	1	Sarcoma
NF1	4536G>A	W1512*	Pathogenic	-	1	Sarcoma
ATRX	4922G>A	W1641*	Pathogenic	-	1	Pancreas
MMP2	1829G>A	W610*	VUS	-	1	Mesothelioma
NF1	2087G>A	W696*	Pathogenic	-	1	Sarcoma
EPHA7	267G>A	W89*	VUS	-	1	Mesothelioma
PIK3CG	330C>T	Y110Y	Likely Benign	-	1	Liver
DICER1	3726C>A	Y1242*	Pathogenic	-	1	Breast
STK11	393C>G	Y131*	Pathogenic	-	1	Endometrium
PTCH1	3944_3945insT	Y1316fs	Pathogenic	-	1	Gallbladder
CSMD3	6896A>T	Y2299F	VUS	-	1	Endometrium
TP53	707A>G	Y236C	Pathogenic	-	1	Colorectal
RHOA	101A>T	Y34F	VUS	Y	1	Breast
PIK3R1	1355A>G	Y452C	VUS	-	1	Lung
ERBB2	2310_2311insGCATACGTGATG	Y772_A775insYVMA	Pathogenic	Y	1	Stomach
